# Supplementary material for: Spatial specificity of auxin responses coordinates wood formation
Source: Nat Commun. 2018 Feb 28;9:875. doi: 10.1038/s41467-018-03256-2 (PMC5830446; doi:10.1038/s41467-018-03256-2)
Supplement: Supplementary file 4 — Supplementary Data 1 [file 41467_2018_3256_MOESM4_ESM.xlsx]

## Sheet: 600 genes
Myc-GR-bdl repressed & GR-ARF5∆III/IV induced
AGI	Description	FC Myc-GR-bdl +Dex/-Dex	p-value	FC Myc-GR-ARF5∆III/IV +Dex/-Dex	p-value
At5g43180	Protein of unknown function, DUF599	0.0486568	2.47313e-79	1.53971	0.0251809
At3g25710	ATAIG1, BHLH32, TMO5, basic helix-loop-helix 32	0.0512227	3.86958e-72	2.57909	5.90088e-11
At5g18930	BUD2, SAMDC4, Adenosylmethionine decarboxylase family protein	0.0439749	5.00618e-69	1.83891	8.07799e-06
At3g28345	ABC transporter family protein	0.112557	7.65758e-69	1.80145	0.000495308
At1g13600	AtbZIP58, bZIP58, basic leucine-zipper 58	0.0760742	1.18712e-64	1.44016	0.00359629
At5g43700	ATAUX2-11, IAA4, AUX/IAA transcriptional regulator family protein	0.120738	1.17478e-61	1.73909	3.20081e-08
At3g15680	Ran BP2/NZF zinc finger-like superfamily protein	0.094332	2.20721e-59	2.32967	2.63884e-15
At3g62100	IAA30, indole-3-acetic acid inducible 30	0.0353372	4.74699e-59	5.54471	1.00709e-38
At1g08440	Aluminium activated malate transporter family protein	0.0390737	1.0601e-56	1.42962	0.00974466
At1g73590	ATPIN1, PIN1, Auxin efflux carrier family protein	0.144675	2.7287e-54	1.86253	2.21541e-09
At2g21050	LAX2, like AUXIN RESISTANT 2	0.118813	4.06688e-54	3.26516	9.54683e-31
At3g28455	CLE25, CLAVATA3/ESR-RELATED 25	0.0397156	8.10151e-54	2.54584	3.92158e-11
At3g28420	Putative membrane lipoprotein	0.00719035	6.24467e-53	7.4108	5.01664e-70
At5g19260	Protein of unknown function (DUF3049)	0.123268	4.2681e-52	2.3134	8.69212e-13
At3g63440	ATCKX6, ATCKX7, CKX6, cytokinin oxidase/dehydrogenase 6	0.00663306	1.67516e-51	1.6621	7.6845e-05
At5g19530	ACL5, S-adenosyl-L-methionine-dependent methyltransferases superfamily protein	0.167651	6.62421e-51	1.49778	9.39347e-05
At4g20270	BAM3, Leucine-rich receptor-like protein kinase family protein	0.14943	3.63927e-50	1.33234	0.0102541
At4g37590	NPY5, Phototropic-responsive NPH3 family protein	0.141994	8.57975e-50	1.25651	0.0378123
At5g23360	GRAM domain-containing protein / ABA-responsive protein-related	0.0236325	9.41739e-50	3.95367	3.23188e-12
At1g64625	Serine/threonine-protein kinase WNK (With No Lysine)-related	0.0992073	9.54725e-48	2.45189	5.2076e-14
At1g54200	unknown protein	0.154445	2.38697e-47	1.31474	0.0149661
At2g46570	LAC6, laccase 6	0.0798317	1.95298e-43	10.7002	7.4478e-84
At1g14190	Glucose-methanol-choline (GMC) oxidoreductase family protein	0.127036	4.38969e-42	1.73301	9.32285e-06
At4g32880	ATHB-8, ATHB8, HB-8, homeobox gene 8	0.206588	3.30942e-40	2.13416	2.00576e-13
At3g06370	ATNHX4, NHX4, sodium hydrogen exchanger 4	0.169267	1.8397e-39	1.3169	0.0197166
At2g37460	nodulin MtN21 /EamA-like transporter family protein	0.197456	2.60719e-39	1.77975	1.01163e-06
At4g14560	AXR5, IAA1, indole-3-acetic acid inducible	0.0533581	1.63808e-36	1.56456	0.00187916
At1g66940	protein kinase-related	0.0425401	2.26466e-36	8.29217	1.52461e-35
At3g56810	unknown protein	0.106603	2.60198e-34	2.10085	5.91229e-08
At5g16190	ATCSLA11, CSLA11, cellulose synthase like A11	0.061274	2.2062e-33	5.11	5.97978e-32
At5g20540	ATBRXL4, BRX-LIKE4, BRXL4, BREVIS RADIX-like 4	0.19628	3.93336e-33	1.61791	2.44204e-05
At5g23350	GRAM domain-containing protein / ABA-responsive protein-related	0.0416826	5.22995e-33	3.89122	6.47365e-08
At1g32190	alpha/beta-Hydrolases superfamily protein	0.15392	6.28884e-33	1.7622	0.000128499
At3g62110	Pectin lyase-like superfamily protein	0.242219	7.05012e-32	1.40232	0.000925757
At2g35350	PLL1, poltergeist like 1	0.171346	1.09834e-31	2.0247	7.72486e-09
At2g36110	Polynucleotidyl transferase, ribonuclease H-like superfamily protein	0.0922967	1.37751e-31	2.0476	0.0100541
At2g35600	ATBRXL1, BRXL1, BREVIS RADIX-like 1	0.131036	6.31538e-31	1.94034	1.20338e-05
At3g47510	unknown protein	0.0821171	8.75381e-30	1.97139	7.40195e-07
At1g75500	WAT1, Walls Are Thin 1	0.278207	2.71338e-29	1.65092	3.00342e-07
At3g20830	AGC (cAMP-dependent, cGMP-dependent and protein kinase C) kinase family protein	0.180753	9.41404e-29	1.37324	0.029234
At5g47800	Phototropic-responsive NPH3 family protein	0.113185	2.82531e-28	1.45189	0.000782008
At2g01430	ATHB-17, ATHB17, HB17, homeobox-leucine zipper protein 17	0.0541278	3.13283e-28	5.80097	4.12282e-24
At1g05470	CVP2, DNAse I-like superfamily protein	0.223376	3.72007e-27	1.71776	4.18554e-06
At5g10520	RBK1, ROP binding protein kinases 1	0.14765	4.89998e-27	1.80945	0.000649244
At2g25790	Leucine-rich receptor-like protein kinase family protein	0.0396084	1.41733e-25	3.01487	3.33329e-17
At5g25160	ZFP3, zinc finger protein 3	0.0411351	1.45075e-24	2.04579	0.00161352
At5g23100	Protein of unknown function, DUF617	0.250942	6.06583e-24	1.82458	3.29591e-07
At5g61570	Protein kinase superfamily protein	0.103138	2.00335e-23	1.44486	0.0199846
At3g12890	ASML2, activator of spomin::LUC2	0.259647	4.81644e-23	1.45489	0.00589672
At1g48480	RKL1, receptor-like kinase 1	0.2363	5.05679e-23	2.34911	5.7125e-14
At5g50090	unknown protein	0.154208	6.41512e-23	2.82449	9.08598e-18
At2g01990	unknown protein	0.252158	8.78868e-23	2.25722	1.76753e-10
At2g46590	DAG2, Dof-type zinc finger DNA-binding family protein	0.279678	2.46606e-22	1.68107	4.39981e-06
At5g52900	unknown protein	0.0719595	3.17335e-22	1.68664	0.0076434
At1g23340	Protein of Unknown Function (DUF239)	0.1793	3.37368e-22	1.33527	0.0120456
At3g50780	unknown protein	0.282045	7.59543e-22	2.02211	1.20633e-10
At4g19230	CYP707A1, cytochrome P450, family 707, subfamily A, polypeptide 1	0.262444	8.35279e-22	2.07723	1.27864e-09
At5g50130	NAD(P)-binding Rossmann-fold superfamily protein	0.0173805	1.06167e-21	2.49823	2.86128e-05
At5g50150	Protein of Unknown Function (DUF239)	0.32032	1.45252e-21	1.32018	0.00988531
At2g36570	Leucine-rich repeat protein kinase family protein	0.331327	2.06241e-21	1.75388	1.32776e-08
At5g53890	AtPSKR2, PSKR2, phytosylfokine-alpha receptor 2	0.297087	3.87883e-21	1.47723	0.0153719
At1g68810	basic helix-loop-helix (bHLH) DNA-binding superfamily protein	0.337679	8.64618e-21	2.78127	6.23679e-23
At1g04240	IAA3, SHY2, AUX/IAA transcriptional regulator family protein	0.147781	1.98669e-19	1.54217	4.74083e-05
At2g47750	GH3.9, putative indole-3-acetic acid-amido synthetase GH3.9	0.290315	2.08042e-19	2.64529	1.55899e-05
At4g11950	Protein of unknown function (DUF1191)	0.0126218	2.60996e-19	2.14431	0.00349861
At1g77670	Pyridoxal phosphate (PLP)-dependent transferases superfamily protein	0.322422	5.38877e-19	1.40877	0.00636273
At2g47860	Phototropic-responsive NPH3 family protein	0.293865	5.43659e-19	1.76653	2.97995e-06
At4g18890	BEH3, BES1/BZR1 homolog 3	0.268706	6.93721e-19	2.2518	3.34172e-10
At5g01890	Leucine-rich receptor-like protein kinase family protein	0.234685	9.54816e-19	1.56992	1.38653e-05
At2g28870	unknown protein	0.319043	1.43982e-18	1.51726	0.000160878
At2g41890	curculin-like (mannose-binding) lectin family protein / PAN domain-containing protein	0.317029	1.76668e-18	1.29783	0.0429863
At1g10750	Protein of Unknown Function (DUF239)	0.22835	3.62263e-18	6.28917	1.36644e-48
At2g32560	F-box family protein	0.23856	3.65348e-18	1.22874	0.0460382
At1g24625	ZFP7, zinc finger protein 7	0.329948	3.80841e-18	1.66053	1.78366e-05
At2g36400	AtGRF3, GRF3, growth-regulating factor 3	0.196234	7.80871e-18	1.50755	0.0260945
At2g41130	basic helix-loop-helix (bHLH) DNA-binding superfamily protein	0.304643	9.5747e-18	1.34889	0.0120102
At1g70920	ATHB18, HB18, homeobox-leucine zipper protein 18	0.175556	1.71218e-17	3.15585	2.4506e-07
At1g02900	ATRALF1, RALF1, RALFL1, rapid alkalinization factor 1	0.375085	4.65762e-17	1.41724	0.0331391
At1g28440	HSL1, HAESA-like 1	0.383388	7.20795e-17	1.4792	0.00012165
At1g22030	unknown protein	0.244002	8.40249e-17	1.30449	0.0161004
At2g46990	IAA20, indole-3-acetic acid inducible 20	0.00348317	9.08365e-17	4.12957	2.87125e-14
At3g22790	Kinase interacting (KIP1-like) family protein	0.367671	1.67915e-16	1.61457	5.27893e-06
At1g28110	SCPL45, serine carboxypeptidase-like 45	0.358132	2.33065e-16	1.61434	1.79574e-05
At1g63090	AtPP2-A11, PP2-A11, phloem protein 2-A11	0.386085	5.03604e-16	1.58636	3.7155e-05
At1g45207	Remorin family protein	0.316984	5.05899e-16	2.0423	9.79294e-10
At5g14210	Leucine-rich repeat protein kinase family protein	0.322982	5.88236e-16	1.786	1.30956e-06
At2g26530	AR781, Protein of unknown function (DUF1645)	0.313903	9.42363e-16	2.05505	3.28864e-07
At1g47485	Encodes CEP1	0.0769226	3.93325e-15	5.26061	7.42126e-49
At5g60690	IFL, IFL1, REV	0.401255	4.755e-15	1.3546	0.00239685
At1g70550	Protein of Unknown Function (DUF239)	0.35685	4.91366e-15	1.87401	1.56048e-07
At1g14185	Glucose-methanol-choline (GMC) oxidoreductase family protein	0.108195	5.095e-15	3.59098	6.27121e-13
At1g25510	Eukaryotic aspartyl protease family protein	0.209581	6.46322e-15	2.57228	7.07666e-12
At1g56430	ATNAS4, NAS4, nicotianamine synthase 4	0.142879	6.61125e-15	1.72658	6.53394e-06
At3g21420	2-oxoglutarate (2OG) and Fe(II)-dependent oxygenase superfamily protein	0.118715	7.77088e-15	3.13227	1.24132e-06
At1g68740	PHO1;H1, EXS (ERD1/XPR1/SYG1) family protein	0.161402	1.25937e-14	1.70839	1.72265e-05
At3g53450	Putative lysine decarboxylase family protein	0.091206	1.38045e-14	5.14701	2.29076e-10
At3g07540	Actin-binding FH2 (formin homology 2) family protein	0.385267	1.63303e-14	1.95396	8.99606e-10
At3g57040	ARR9, ATRR4, response regulator 9	0.114943	1.80338e-14	1.44886	0.00275035
At5g66560	Phototropic-responsive NPH3 family protein	0.381192	3.05772e-14	1.36404	0.0118927
At3g16070	unknown protein	0.218998	3.70744e-14	3.794	1.15224e-13
At1g63420	Arabidopsis thaliana protein of unknown function (DUF821)	0.381755	4.07116e-14	1.79601	6.91071e-07
At1g03055	unknown protein	0.141135	5.57288e-14	2.64329	0.00164588
At4g28640	IAA11, indole-3-acetic acid inducible 11	0.389763	7.41132e-14	1.54872	0.000102791
At2g39700	ATEXP4, ATEXPA4, ATHEXP ALPHA 1.6, EXPA4, expansin A4	0.437281	9.21639e-14	1.50188	0.000548093
At4g16820	PLA-I{beta]2, alpha/beta-Hydrolases superfamily protein	0.366261	1.11847e-13	1.5263	0.000490243
At3g09070	Protein of unknown function (DUF740)	0.389224	1.31564e-13	1.24388	0.0331247
At1g19050	ARR7, response regulator 7	0.127401	1.32069e-13	1.44937	0.00916291
At3g57010	Calcium-dependent phosphotriesterase superfamily protein	0.29201	1.35548e-13	1.58749	0.000115613
At1g31050	basic helix-loop-helix (bHLH) DNA-binding superfamily protein	0.179906	1.50911e-13	1.66156	0.0100369
At3g25520	ATL5, OLI5, PGY3, RPL5A, ribosomal protein L5	0.100639	3.76703e-13	2.13769	2.71202e-09
At3g56770	basic helix-loop-helix (bHLH) DNA-binding superfamily protein	0.215015	8.24092e-13	2.24273	5.16914e-05
At2g20950	Arabidopsis phospholipase-like protein (PEARLI 4) family	0.406351	9.25019e-13	1.37495	0.0341118
At2g39370	unknown protein	0.0503013	1.05663e-12	2.51779	0.0166303
At5g05870	UGT76C1, UDP-glucosyl transferase 76C1	0.365456	1.249e-12	1.37944	0.013078
At3g54030	Protein kinase protein with tetratricopeptide repeat domain	0.410524	1.68363e-12	1.57212	6.3099e-05
At2g24230	Leucine-rich repeat protein kinase family protein	0.405685	2.7515e-12	1.76544	8.92386e-07
At4g22900	Protein of unknown function (DUF1191)	0.0729016	4.30774e-12	5.65697	7.4932e-30
At2g30400	ATOFP2, OFP2, ovate family protein 2	0.0923157	5.53106e-12	2.22926	0.000531159
At3g57500	unknown protei	0.194853	5.75812e-12	1.93711	6.22866e-05
At5g16000	NIK1, NSP-interacting kinase 1	0.398604	5.95917e-12	2.04556	1.94807e-10
At3g51670	SEC14 cytosolic factor family protein / phosphoglyceride transfer family protein	0.442067	6.46524e-12	1.49959	0.000177635
At2g28660	Chloroplast-targeted copper chaperone protein	0.321814	8.21552e-12	1.43445	0.0065537
At4g39210	APL3, Glucose-1-phosphate adenylyltransferase family protein	0.462668	8.63176e-12	1.37226	0.00536219
At5g42100	ATBG_PAP, ATBG_PPAP, BG_PPAP, beta-1,3-glucanase_putative	0.430872	9.78507e-12	1.52316	0.000107423
At2g37590	ATDOF2.4, DOF2.4, DNA binding with one finger 2.4	0.303277	2.56168e-11	1.42976	0.0426863
At5g50820	anac097, NAC097, NAC domain containing protein 97	0.332482	2.87364e-11	1.61226	0.00493522
At4g27970	SLAH2, SLAC1 homologue 2	0.361172	4.74022e-11	1.93067	0.000248179
At5g56620	anac099, NAC099, NAC domain containing protein 99	0.144984	6.14e-11	1.91734	0.0210787
At1g15580	ATAUX2-27, AUX2-27, IAA5, indole-3-acetic acid inducible 5	0.0224568	1.17544e-10	5.56026	1.00594e-12
At5g27000	ATK4, KATD, kinesin 4	0.231004	1.34932e-10	5.06377	1.68557e-21
At3g45090	P-loop containing nucleoside triphosphate hydrolases superfamily protein	0.457499	1.78603e-10	1.69918	1.88275e-06
At2g18500	ATOFP7, OFP7, ovate family protein 7	0.258139	2.76587e-10	1.71988	0.00269414
At3g27500	Cysteine/Histidine-rich C1 domain family protein	0.165546	2.77846e-10	1.76935	9.61736e-05
At5g20510	AL5, alfin-like 5	0.456015	3.79759e-10	1.36799	0.00528641
At3g08030	Protein of unknown function, DUF642	0.425045	4.5408e-10	1.98506	1.78706e-11
At4g03270	CYCD6;1, Cyclin D6;1	0.18794	4.801e-10	2.55793	2.39763e-07
At4g00950	MEE47, Protein of unknown function (DUF688)	0.290377	6.73801e-10	1.87424	0.00194089
At2g13820	Bifunctional inhibitor/lipid-transfer protein/seed storage 2S albumin superfamily protein	0.366709	7.40982e-10	1.50601	0.00010098
At2g41880	AGK1, GK-1, guanylate kinase 1	0.455374	8.5727e-10	1.38558	0.012218
At4g02290	AtGH9B13, GH9B13, glycosyl hydrolase 9B13	0.432752	1.1235e-09	1.83702	0.00149763
At5g62350	Plant invertase/pectin methylesterase inhibitor superfamily protein	0.340363	1.3349e-09	1.34759	0.00363039
At3g58850	HLH2, PAR2, phy rapidly regulated 2	0.441607	1.73739e-09	1.99244	1.05886e-06
At5g10290	leucine-rich repeat transmembrane protein kinase family protein	0.496448	3.73522e-09	1.41589	0.00172325
At5g28646	WVD2, TPX2 (targeting protein for Xklp2) protein family	0.392731	5.13816e-09	2.41902	3.8849e-09
At5g16200	50S ribosomal protein-related	0.353152	5.67097e-09	2.2503	6.86865e-07
At5g58300	Leucine-rich repeat protein kinase family protein	0.504022	1.40246e-08	1.53613	7.27571e-05
At5g05160	Leucine-rich repeat protein kinase family protein (RUL1)	0.473693	1.62347e-08	2.33644	1.17303e-10
At1g77400	unknown protein	0.494494	1.87808e-08	2.31363	4.62452e-14
At2g04038	AtbZIP48, bZIP48, basic leucine-zipper 48	0.185844	1.8878e-08	3.23809	0.0207348
At5g40920	pseudogene	0.466522	2.19732e-08	1.36927	0.0300901
At1g03040	basic helix-loop-helix (bHLH) DNA-binding superfamily protein	0.526269	2.19775e-08	1.44975	0.000645933
At1g49740	PLC-like phosphodiesterases superfamily protein	0.506582	2.31522e-08	1.63454	5.32085e-06
At1g30320	Remorin family protein	0.504671	2.63786e-08	1.45415	0.00404086
At3g53380	Concanavalin A-like lectin protein kinase family protein	0.351402	3.6299e-08	4.70486	4.91282e-26
At1g60710	ATB2, NAD(P)-linked oxidoreductase superfamily protein	0.544477	4.53905e-08	1.34445	0.00252808
At2g33570	Domain of unknown function (DUF23)	0.490278	5.02539e-08	1.32358	0.00847797
At2g36090	F-box family protein	0.502663	5.46307e-08	1.69528	0.000703942
At2g26710	BAS1, CYP72B1, CYP734A1, Cytochrome P450 superfamily protein	0.237568	5.92254e-08	4.78622	9.04949e-19
At3g09035	Concanavalin A-like lectin family protein	0.486411	6.84543e-08	1.77377	3.03106e-05
At4g11450	Protein of unknown function (DUF3527)	0.456893	9.33615e-08	1.43392	0.00834262
At5g62580	ARM repeat superfamily protein	0.54888	1.04225e-07	2.2133	2.71016e-15
At5g17980	C2 calcium/lipid-binding plant phosphoribosyltransferase family protein	0.373971	1.14721e-07	2.98259	5.16208e-12
At2g34710	ATHB-14, ATHB14, PHB, PHB-1D	0.545929	1.16079e-07	1.54073	3.80748e-05
At1g79110	zinc ion binding	0.368671	1.26517e-07	1.54072	7.55629e-05
At1g12080	Vacuolar calcium-binding protein-related	0.520896	1.72631e-07	1.60512	4.75977e-06
At1g47670	Transmembrane amino acid transporter family protein	0.558566	2.05466e-07	1.69827	1.83418e-07
At1g18650	PDCB3, plasmodesmata callose-binding protein 3	0.422685	2.6207e-07	1.43849	0.0132103
At1g80640	Protein kinase superfamily protein	0.478046	3.05053e-07	5.50415	5.16347e-46
At4g31800	ATWRKY18, WRKY18, WRKY DNA-binding protein 18	0.409796	3.72624e-07	1.29014	0.0354534
At3g60260	ELMO/CED-12 family protein	0.53199	5.0611e-07	2.26338	5.40787e-12
At4g32300	SD2-5, S-domain-2 5	0.539233	5.83012e-07	1.60356	0.000247645
At3g53010	Domain of unknown function (DUF303)	0.269215	7.13271e-07	2.90958	1.81013e-08
At2g39130	Transmembrane amino acid transporter family protein	0.546842	8.1753e-07	1.73002	4.40912e-06
At1g47655	Dof-type zinc finger DNA-binding family protein	0.290006	8.64907e-07	2.93422	1.3024e-20
At1g50420	SCL-3, SCL3, scarecrow-like 3	0.359091	9.72933e-07	2.26554	4.99742e-13
At5g58650	PSY1, plant peptide containing sulfated tyrosine 1	0.51684	1.32395e-06	1.79813	6.15669e-05
At2g04570	GDSL-like Lipase/Acylhydrolase superfamily protein	0.298913	1.3646e-06	2.79785	1.40773e-06
At3g48610	NPC6, non-specific phospholipase C6	0.4357	1.56198e-06	1.2661	0.0438529
At5g51920	Pyridoxal phosphate (PLP)-dependent transferases superfamily protein	0.325906	1.61802e-06	4.90765	9.4243e-11
At3g54720	AMP1, COP2, HPT, MFO1, PT, Peptidase M28 family protein	0.556326	1.79298e-06	1.51415	0.000332461
At1g06150	EMB1444, basic helix-loop-helix (bHLH) DNA-binding superfamily protein	0.571601	1.9511e-06	1.66503	6.35218e-06
At5g23400	Leucine-rich repeat (LRR) family protein	0.5107	2.0498e-06	2.07867	2.72566e-09
At2g40530	unknown protein	0.507028	2.34294e-06	1.32033	0.0361453
At2g39220	PLA IIB, PLP6, PATATIN-like protein 6	0.533473	2.43914e-06	2.60114	2.05833e-12
At3g04860	Plant protein of unknown function (DUF868)	0.458536	3.07537e-06	2.29491	3.88158e-06
At4g37540	LBD39, LOB domain-containing protein 39	0.173328	3.27361e-06	2.13623	0.00876076
At1g02400	ATGA2OX4, ATGA2OX6, DTA1, GA2OX6, gibberellin 2-oxidase 6	0.128862	3.40602e-06	4.26125	3.63403e-08
At1g20160	ATSBT5.2, Subtilisin-like serine endopeptidase family protein	0.49859	3.41431e-06	1.45184	0.000348052
At5g25170	PPPDE putative thiol peptidase family protein	0.563416	3.43381e-06	1.39739	0.00580666
At1g23480	ATCSLA03, ATCSLA3, CSLA03, CSLA03, CSLA3, cellulose synthase-like A3	0.371126	3.5168e-06	1.5794	0.000475431
At5g22460	alpha/beta-Hydrolases superfamily protein	0.388376	3.55551e-06	1.68865	0.0476284
At1g53070	Legume lectin family protein	0.359258	3.56415e-06	2.20135	6.05177e-15
At1g04778	unknown protein	0.285617	4.06055e-06	2.70091	2.06666e-06
At4g31820	ENP, MAB4, NPY1, Phototropic-responsive NPH3 family protein	0.518947	4.83379e-06	1.67474	2.34589e-05
At2g28670	Disease resistance-responsive (dirigent-like protein) family protein	0.485938	5.25245e-06	1.49432	0.0137556
At1g11130	SCM, SRF9, SUB, Leucine-rich repeat protein kinase family protein	0.555762	5.96068e-06	1.99881	2.24929e-09
At2g28305	ATLOG1, LOG1, Putative lysine decarboxylase family protein	0.560234	6.3372e-06	2.1003	4.38881e-05
At1g28290	AGP31, arabinogalactan protein 31	0.544656	6.59961e-06	1.45624	0.000164008
At4g37650	SGR7, SHR, GRAS family transcription factor	0.55201	8.56193e-06	1.2484	0.0403148
At1g22065	unknown protein	0.572253	9.49354e-06	1.35596	0.0162694
At2g26700	PID2, AGC (cAMP-dependent, cGMP-dependent and protein kinase C) kinase family protein	0.0823574	1.14015e-05	4.52257	7.92617e-05
At2g25000	ATWRKY60, WRKY60, WRKY DNA-binding protein 60	0.283913	1.40545e-05	1.66977	0.0308134
At2g01200	IAA32, MEE10, indole-3-acetic acid inducible 32	0.0635277	1.50888e-05	8.99462	4.43782e-45
At1g11390	Protein kinase superfamily protein	0.480939	1.56827e-05	2.93292	3.70594e-17
At1g18250	ATLP-1, Pathogenesis-related thaumatin superfamily protein	0.558011	1.64116e-05	2.92748	9.76547e-21
At4g29240	Leucine-rich repeat (LRR) family protein	0.413864	1.64222e-05	2.5481	8.22219e-10
At3g52490	Double Clp-N motif-containing P-loop nucleoside triphosphate hydrolases superfamily protein	0.508328	1.7804e-05	1.57443	0.00269104
At4g01110	unknown protein	0.318854	1.87207e-05	4.96505	7.17082e-29
At5g65440	unknown protein	0.604527	1.97579e-05	2.13968	1.83601e-12
At4g16790	hydroxyproline-rich glycoprotein family protein	0.588424	2.12587e-05	1.31195	0.0226349
At5g14890	NHL domain-containing protein	0.472459	2.35686e-05	3.18241	1.00091e-11
At1g23380	KNAT6, KNAT6L, KNAT6S, KNOTTED1-like homeobox gene 6	0.614508	2.47544e-05	1.28123	0.0487519
At1g11400	PYM, partner of Y14-MAGO	0.579329	2.49923e-05	1.88721	2.86827e-06
At2g31280	CPUORF7, conserved peptide upstream open reading frame 7	0.621874	2.62615e-05	1.89329	2.19244e-09
At1g02220	ANAC003, NAC003, NAC domain containing protein 3	0.533982	2.66785e-05	1.34599	0.0480388
At4g19810	Glycosyl hydrolase family protein with chitinase insertion domain	0.255841	3.7294e-05	2.32624	4.17805e-06
At3g50410	OBP1, OBF binding protein 1	0.590057	3.75423e-05	1.50681	0.000401097
At1g44100	AAP5, amino acid permease 5	0.563889	3.83413e-05	1.62704	9.67836e-05
At1g71380	ATCEL3, ATGH9B3, CEL3, cellulase 3	0.264218	3.9514e-05	3.76866	2.77731e-33
At3g62090	PIF6, PIL2, phytochrome interacting factor 3-like 2	0.431042	4.10664e-05	3.21132	5.10714e-11
At5g20740	Plant invertase/pectin methylesterase inhibitor superfamily protein	0.445536	4.11026e-05	1.35704	0.00393749
At1g68430	unknown protein	0.397297	4.3208e-05	1.52044	0.0395187
At3g17640	Leucine-rich repeat (LRR) family protein	0.449969	4.47403e-05	2.99477	4.16685e-14
At2g39890	ATPROT1, PROT1, proline transporter 1	0.626725	4.64763e-05	1.51384	5.01614e-05
At1g16520	unknown protein	0.604485	4.71772e-05	1.32427	0.0146741
At4g15920	Nodulin MtN3 family protein	0.611557	5.18603e-05	1.2505	0.0242917
At1g16310	Cation efflux family protein	0.601028	5.77835e-05	1.82619	3.7175e-07
At5g65420	CYCD4;1, CYCLIN D4;1	0.440371	6.18318e-05	1.64024	0.00231354
At3g24660	TMKL1, transmembrane kinase-like 1	0.619696	6.97742e-05	2.10264	1.99173e-12
At5g52450	MATE efflux family protein	0.604109	8.25034e-05	2.25425	0.000258837
At3g25590	unknown protein	0.574915	8.30443e-05	1.71147	1.4772e-05
At5g62260	AT hook motif DNA-binding family protein	0.386999	8.80621e-05	20.8812	5.5319e-82
At4g28250	ATEXPB3, ATHEXP BETA 1.6, EXPB3, expansin B3	0.620421	8.8246e-05	1.81308	1.05036e-08
At5g39090	HXXXD-type acyl-transferase family protein	0.622279	8.90735e-05	1.30767	0.0245325
At4g31020	alpha/beta-Hydrolases superfamily protein	0.323472	9.90543e-05	4.64585	6.8409e-15
At3g26700	Protein kinase superfamily protein	0.590274	0.000103099	2.18353	1.87552e-10
At2g01913	unknown protein	0.525365	0.000103741	1.84279	0.000210851
At5g48920	TED7, tracheary element differentiation-related 7	0.414431	0.000106686	1.33876	0.0467815
At3g47295	unknown protein	0.539183	0.000113173	1.58924	0.0409404
At5g11950	Putative lysine decarboxylase family protein	0.652207	0.000115164	1.3357	0.00430749
At3g63300	FKD1, FORKED 1	0.567122	0.000124567	2.01218	0.0010452
At5g28490	LSH1, Protein of unknown function (DUF640)	0.628868	0.000129777	1.39999	0.00231496
At3g17390	MAT4, MTO3, SAMS3, S-adenosylmethionine synthetase family protein	0.591991	0.000129785	1.55981	5.35716e-06
At2g47260	ATWRKY23, WRKY23, WRKY DNA-binding protein 23	0.480892	0.000136251	4.26172	3.87441e-21
At2g38010	Neutral/alkaline non-lysosomal ceramidase	0.490901	0.000148997	1.77272	5.13904e-07
At5g38800	AtbZIP43, bZIP43, basic leucine-zipper 43	0.026957	0.000153662	2.08002	0.0358538
At5g41180	leucine-rich repeat transmembrane protein kinase family protein	0.613454	0.000161794	1.28495	0.044017
At4g11040	Protein phosphatase 2C family protein	0.0859284	0.00017352	12.2992	1.72596e-34
At1g63670	Protein of unknown function (DUF3741)	0.58279	0.000175843	1.27011	0.0292179
At2g18090	PHD finger family protein	0.647413	0.000203487	1.36292	0.00875273
At1g19630	CYP722A1, cytochrome P450, family 722, subfamily A, polypeptide 1	0.358624	0.000226968	4.43294	9.95283e-08
At3g04850	Tesmin/TSO1-like CXC domain-containing protein	0.509489	0.000230115	2.14214	3.43537e-05
At1g67400	ELMO/CED-12 family protein	0.538697	0.000230304	1.44967	0.0408313
At4g32000	Protein kinase superfamily protein	0.615581	0.000237484	1.47798	0.00105659
At2g24570	ATWRKY17, WRKY17, WRKY DNA-binding protein 17	0.507756	0.00026192	1.79435	3.97919e-06
At1g33470	RNA-binding (RRM/RBD/RNP motifs) family protein	0.665044	0.000270927	1.31379	0.00632665
At4g36180	Leucine-rich receptor-like protein kinase family protein	0.630814	0.00027629	1.44427	0.00114851
At4g00230	XSP1, xylem serine peptidase 1	0.64912	0.000307554	1.45236	0.00379369
At1g05370	Sec14p-like phosphatidylinositol transfer family protein	0.43727	0.000320749	1.6354	0.0148686
At5g51850	unknown protein	0.18379	0.000342713	4.21008	6.0435e-07
At3g54020	AtIPCS1, Arabidopsis Inositol phosphorylceramide synthase 1	0.6501	0.000414544	1.36245	0.00768273
At3g26980	MUB4, membrane-anchored ubiquitin-fold protein 4 precursor	0.643055	0.000416973	1.29971	0.0249032
At4g13180	NAD(P)-binding Rossmann-fold superfamily protein	0.549097	0.000465662	3.79266	1.42691e-15
At4g33810	Glycosyl hydrolase superfamily protein	0.571829	0.000509118	1.82155	8.68148e-05
At3g20015	Eukaryotic aspartyl protease family protein	0.553176	0.000536578	2.33226	5.30713e-10
At1g14210	Ribonuclease T2 family protein	0.673244	0.000561116	1.64175	4.33787e-06
At1g28430	CYP705A24, cytochrome P450, family 705, subfamily A, polypeptide 24	0.0335268	0.000628912	7.6225	0.0165274
At4g17670	Protein of unknown function (DUF581)	0.661223	0.000630814	1.28036	0.0274393
At2g20780	Major facilitator superfamily protein	0.680343	0.000692952	1.33365	0.0203967
At5g47250	LRR and NB-ARC domains-containing disease resistance protein	0.624658	0.000719128	1.37926	0.0218915
At5g10510	AIL6, PLT3, AINTEGUMENTA-like 6	0.532588	0.000742802	1.4598	0.039736
At3g53540	unknown protein	0.661675	0.0007557	1.67489	6.67887e-06
At4g08160	glycosyl hydrolase family 10 protein / carbohydrate-binding domain-containing protein	0.568592	0.000763855	1.50287	0.0385882
At2g46572	other RNA	0.375714	0.00079038	9.11131	4.25015e-31
At1g63650	ATMYC-2, EGL1, EGL3, basic helix-loop-helix (bHLH) DNA-binding superfamily protein	0.554133	0.000792665	1.59255	0.0121736
At3g49360	PGL2, 6-phosphogluconolactonase 2	0.674995	0.000804111	1.2718	0.0331128
At3g51930	Transducin/WD40 repeat-like superfamily protein	0.454449	0.000816207	1.58885	0.0449178
At5g59010	Protein kinase protein with tetratricopeptide repeat domain	0.657577	0.000829676	1.35525	0.00657679
At5g01070	RING/FYVE/PHD zinc finger superfamily protein	0.369145	0.000833948	4.62115	9.90741e-11
At5g36960	unknown protein	0.373288	0.000945654	1.97468	0.00463082
At5g26930	GATA23, GATA transcription factor 23	0	0.00117295	38.1847	2.07521e-55
At3g14760	unknown protein	0.567129	0.0011882	1.56077	0.0223021
At2g40640	RING/U-box superfamily protein	0.659446	0.00121041	1.31549	0.0266487
At3g03550	RING/U-box superfamily protein	0.667951	0.00123742	1.55084	0.000144642
At2g45590	Protein kinase superfamily protein	0.667569	0.00127787	1.41594	0.00404849
At4g09900	ATMES12, MES12, methyl esterase 12	0.63799	0.0013145	3.18521	6.30555e-18
At1g33170	S-adenosyl-L-methionine-dependent methyltransferases superfamily protein	0.419491	0.00144775	2.49882	7.33871e-15
At1g16070	AtTLP8, TLP8, tubby like protein 8	0.360212	0.00152484	3.53184	5.10652e-07
At4g14730	Bax inhibitor-1 family protein	0	0.00154073	3.45566	0.000632677
At1g57780	heavy-metal-associated domain-containing protein	0.0889409	0.00166648	4.25509	0.000149731
At2g16230	O-Glycosyl hydrolases family 17 protein	0.20429	0.00168559	8.57177	1.32001e-32
At2g29730	UGT71D1, UDP-glucosyl transferase 71D1	0.691415	0.00179051	1.37872	0.00371987
At2g15480	UGT73B5, UDP-glucosyl transferase 73B5	0.632307	0.00180497	4.34325	1.45114e-05
At1g12500	Nucleotide-sugar transporter family protein	0.582209	0.00205116	1.31731	0.0103881
At1g29300	UNE1, Plant protein of unknown function (DUF641)	0.682643	0.00239585	1.59602	9.69386e-05
At4g31000	Calmodulin-binding protein	0.612318	0.00239623	3.20387	2.6543e-16
At1g02850	BGLU11, beta glucosidase 11	0.333878	0.00256797	3.88777	2.92558e-13
At2g34060	Peroxidase superfamily protein	0.245895	0.0025907	11.5141	1.10384e-79
At2g18910	hydroxyproline-rich glycoprotein family protein	0.69287	0.00262589	2.46608	1.20561e-14
At1g03170	Protein of unknown function (DUF3049)	0.158825	0.00263113	7.93613	2.91129e-49
At1g04570	Major facilitator superfamily protein	0.645705	0.00273619	1.68704	0.000944291
At4g14650	unknown protein	0.321456	0.00302271	3.2862	2.14204e-08
At3g02910	AIG2-like (avirulence induced gene) family protein	0.672553	0.00321032	2.06453	1.68231e-05
At1g67790	unknown protein	0.397574	0.00330014	1.91411	0.00025346
At5g61130	PDCB1, plasmodesmata callose-binding protein 1	0.697552	0.00334081	1.50351	0.000175301
At2g01150	RHA2B, RING-H2 finger protein 2B	0.558894	0.00334973	2.03627	4.04622e-08
At4g03210	XTH9, xyloglucan endotransglucosylase/hydrolase 9	0.567369	0.00344694	2.25488	9.81093e-16
At3g46880	unknown protein	0.197337	0.00354485	2.8989	6.9343e-07
At1g29950	basic helix-loop-helix (bHLH) DNA-binding superfamily protein	0.721635	0.00387166	2.43167	1.2513e-17
At2g42960	Protein kinase superfamily protein	0.625037	0.00390585	2.31092	6.66634e-05
At2g30150	UDP-Glycosyltransferase superfamily protein	0.546096	0.0040024	2.41166	5.64347e-12
At2g32010	CVL1, CVP2 like 1	0.702912	0.00406375	1.37447	0.0140661
Myc-GR-bdl induced & GR-ARF5∆III/IV repressed
AGI	Description	FC Myc-GR-bdl +Dex/-Dex	p-value	FC Myc-GR-ARF5∆III/IV +Dex/-Dex	p-value
At3g53960	Major facilitator superfamily protein	19.443	9.39402e-120	0.741683	0.0452442
At1g11185	other RNA	7.47874	1.21394e-60	0.458848	0.015802
At1g61820	BGLU46, beta glucosidase 46	9.78894	9.79484e-50	0.608357	0.0494208
At1g12240	ATBETAFRUCT4, VAC-INV, Glycosyl hydrolases family 32 protein	4.61387	3.52812e-29	0.625545	0.0100802
At1g67110	CYP735A2, cytochrome P450, family 735, subfamily A, polypeptide 2	6.16583	9.74158e-27	0.142149	7.47703e-06
At2g22850	AtbZIP6, bZIP6, basic leucine-zipper 6	2.79402	1.53829e-18	0.535181	0.000463914
At1g49450	Transducin/WD40 repeat-like superfamily protein	2.86234	1.73846e-18	0.756631	0.0333239
At2g34830	AtWRKY35, MEE24, WRKY35, WRKY DNA-binding protein 35	4.35182	5.10542e-18	0.531073	0.0284384
At3g56275	pseudogene of unknown protein	2.8703	3.17653e-16	0.440425	3.8665e-05
At1g67030	ZFP6, zinc finger protein 6	2.45081	2.86241e-15	0.788344	0.0289375
At5g25890	IAA28, IAR2, indole-3-acetic acid inducible 28	2.42757	7.38451e-15	0.511939	5.29614e-10
At5g16030	unknown protein	2.55949	4.44759e-14	0.667432	0.0113475
At4g39410	ATWRKY13, WRKY13, WRKY DNA-binding protein 13	2.60167	1.90165e-13	0.535453	9.63383e-05
At4g38470	ACT-like protein tyrosine kinase family protein	3.42182	3.79403e-13	0.518674	5.80399e-08
At3g53950	glyoxal oxidase-related protein	2.24	9.37376e-12	0.76027	0.033628
At5g57770	Plant protein of unknown function (DUF828) with plant pleckstrin homology-like region	6.93159	1.17078e-11	0.162612	0.010623
At1g13360	unknown protein	2.1364	1.34441e-11	0.79408	0.0334974
At1g15290	Tetratricopeptide repeat (TPR)-like superfamily protein	2.10943	5.04035e-11	0.789216	0.0318721
At1g72450	JAZ6, TIFY11B, jasmonate-zim-domain protein 6	2.90771	1.564e-10	0.791677	0.0320046
At4g24050	NAD(P)-binding Rossmann-fold superfamily protein	4.16509	8.63977e-10	0.341657	0.00101807
At5g62380	ANAC101, NAC101, VND6, NAC-domain protein 101	2.23851	1.51669e-09	0.195553	2.27564e-11
At1g69360	Plant protein of unknown function (DUF863)	1.984	3.94867e-09	0.598372	0.000633923
At1g05100	MAPKKK18, mitogen-activated protein kinase kinase kinase 18	2.69494	5.08013e-09	0.461158	0.0221137
At3g01750	Ankyrin repeat family protein	2.78096	6.17663e-09	0.366616	0.0129845
At2g26650	AKT1, ATAKT1, KT1, K+ transporter 1	2.03293	1.01644e-08	0.493843	0.0392256
At5g57340	unknown protein	2.25129	1.48113e-08	0.622472	0.000689393
At2g47600	ATMHX, ATMHX1, MHX, MHX1, magnesium/proton exchanger	2.2394	2.02114e-08	0.652613	0.00562147
At4g30450	glycine-rich protein	2.91049	2.63387e-08	0.367305	2.1401e-05
At3g06500	Plant neutral invertase family protein	1.83781	4.29965e-08	0.76084	0.0123787
At1g31040	PLATZ transcription factor family protein	2.74311	7.43832e-08	0.446129	0.00210484
At2g46690	SAUR-like auxin-responsive protein family	1.96281	8.03933e-08	0.638315	3.6118e-05
At5g26730	Fasciclin-like arabinogalactan family protein	5.81588	8.35273e-08	0.332643	7.54497e-05
At3g49330	Plant invertase/pectin methylesterase inhibitor superfamily protein	1.93993	9.10134e-08	0.202523	0.00136793
At5g04040	SDP1, Patatin-like phospholipase family protein	1.83493	9.45948e-08	0.644775	0.000368592
At4g02320	Plant invertase/pectin methylesterase inhibitor superfamily	2.43332	1.05915e-07	0.206664	9.39851e-05
At2g14520	CBS domain-containing protein with a domain of unknown function (DUF21)	2.03709	1.36042e-07	0.723609	0.0423925
At3g45960	ATEXLA3, ATEXPL3, ATHEXP BETA 2.3, EXLA3, EXPL3, expansin-like A3	2.19761	1.40681e-07	0.614454	0.0434699
At4g29140	MATE efflux family protein	2.10561	1.41904e-07	0.55916	0.00649332
At1g49320	ATUSPL1, USPL1, unknown seed protein like 1	7.50076	1.49022e-07	0.479905	0.0001722
At2g45220	Plant invertase/pectin methylesterase inhibitor superfamily	1.80999	1.64253e-07	0.191449	0.0101075
At1g67560	PLAT/LH2 domain-containing lipoxygenase family protein	1.79333	3.5485e-07	0.619758	3.07699e-05
At2g43010	PIF4, SRL2, phytochrome interacting factor 4	1.78544	3.78877e-07	0.608637	2.18914e-05
At3g10320	Glycosyltransferase family 61 protein	2.11056	4.35355e-07	0.475154	0.0195931
At2g39705	DVL11, RTFL8, ROTUNDIFOLIA like 8	3.42726	6.20915e-07	0.392464	0.000238458
At1g11080	scpl31, serine carboxypeptidase-like 31	2.64404	8.24533e-07	0.106637	4.40025e-07
At1g28580	GDSL-like Lipase/Acylhydrolase superfamily protein	1.71443	9.82867e-07	0.733706	0.0293306
At5g55120	VTC5, galactose-1-phosphate guanylyltransferase (GDP)s	2.20807	1.01293e-06	0.720354	0.00990826
At1g70230	TBL27, TRICHOME BIREFRINGENCE-LIKE 27	1.82267	1.02428e-06	0.3974	1.94869e-05
At5g16810	Protein kinase superfamily protein	1.97581	1.24565e-06	0.708392	0.0473193
At2g42040	unknown protein	1.81249	1.25739e-06	0.677432	0.0333756
At3g09920	PIP5K9, phosphatidyl inositol monophosphate 5 kinase	1.73587	1.33085e-06	0.78114	0.0361001
At1g74430	ATMYB95, ATMYBCP66, MYB95, myb domain protein 95	6.65659	1.45739e-06	0.479834	0.000600847
At4g38060	unknown protein	1.78131	1.50297e-06	0.688539	0.00572176
At1g76410	ATL8, RING/U-box superfamily protein	8.4075	1.64927e-06	0.516842	0.00306672
At2g30360	CIPK11, PKS5, SIP4, SNRK3.22, SOS3-interacting protein 4	2.23327	1.66704e-06	0.634508	0.000245925
At1g14600	Homeodomain-like superfamily protein	2.87493	2.24611e-06	0.548858	0.0296182
At5g06570	alpha/beta-Hydrolases superfamily protein	5.56314	2.59821e-06	0.639213	0.0305759
At1g58200	MSL3, MSCS-like 3	1.69687	2.91622e-06	0.720027	0.00517241
At5g27320	ATGID1C, GID1C, alpha/beta-Hydrolases superfamily protein	1.88191	3.01712e-06	0.678232	0.00769049
At5g66050	Wound-responsive family protein	1.70489	3.08121e-06	0.702211	0.0041043
At4g04630	Protein of unknown function, DUF584	1.72047	3.23626e-06	0.460103	1.74121e-08
At4g30270	MERI-5, MERI5B, SEN4, XTH24, xyloglucan endotransglucosylase/hydrolase 24	1.89194	3.36184e-06	0.670209	0.000913674
At5g23210	SCPL34, serine carboxypeptidase-like 34	1.86925	4.6768e-06	0.374503	0.00156342
At5g09990	PROPEP5, elicitor peptide 5 precursor	2.02173	5.43299e-06	0.494101	0.0301672
At2g14080	Disease resistance protein (TIR-NBS-LRR class) family	1.66646	8.54492e-06	0.712908	0.00896241
At1g44350	ILL6, IAA-leucine resistant (ILR)-like gene 6	3.18536	8.75828e-06	0.724376	0.0113722
At1g69080	Adenine nucleotide alpha hydrolases-like superfamily protein	1.67545	9.55326e-06	0.751509	0.00951382
At4g15660	Thioredoxin superfamily protein	2.44879	1.177e-05	0.537388	0.00819033
At2g44450	BGLU15, beta glucosidase 15	2.37311	1.42035e-05	0.308375	6.97155e-06
At1g75960	AMP-dependent synthetase and ligase family protein	2.86433	1.66997e-05	0.476028	0.00417503
At2g31110	TBL40, Plant protein of unknown function (DUF828)	1.60859	2.83642e-05	0.473653	0.0157404
At1g32540	LOL1, lsd one like 1	2.33668	3.11232e-05	0.392773	0.0443669
At4g06744	Leucine-rich repeat (LRR) family protein	2.02018	3.8672e-05	0.613925	5.17624e-05
At1g47960	ATC/VIF1, C/VIF1, cell wall / vacuolar inhibitor of fructosidase 1	3.41491	4.01542e-05	0.542933	9.72535e-05
At5g54980	Uncharacterised protein family (UPF0497)	1.68397	4.69943e-05	0.718825	0.0382587
At4g25620	hydroxyproline-rich glycoprotein family protein	1.93079	5.42512e-05	0.597801	0.000186464
At5g65730	XTH6, xyloglucan endotransglucosylase/hydrolase 6	2.02229	5.85033e-05	0.294997	0.0293442
At5g60650	unknown protein	1.7427	6.58478e-05	0.269817	0.00149832
At5g49120	Protein of unknown function (DUF581)	1.89595	7.25288e-05	0.308906	1.51861e-06
At1g60260	BGLU5, beta glucosidase 5	1.56827	7.97278e-05	0.790315	0.0433004
At2g19570	AT-CDA1, CDA1, DESZ, cytidine deaminase 1	1.98489	8.07843e-05	0.527036	0.0276364
At2g27389	unknown protein	3.40213	0.000129215	0.10957	0.00381358
At5g03670	unknown protein	1.77296	0.000135975	0.594192	0.01267
At3g15720	Pectin lyase-like superfamily protein	2.88548	0.000139724	0.67353	0.00622848
At3g62980	TIR1, F-box/RNI-like superfamily protein	1.53432	0.000145022	0.669704	0.000379014
At3g17810	PYD1, pyrimidine 1	1.51954	0.000179826	0.739583	0.0356288
At5g66170	STR18, sulfurtransferase 18	1.6006	0.000192222	0.665199	0.00205313
At4g05150	Octicosapeptide/Phox/Bem1p family protein	1.51017	0.000217914	0.736366	0.00274505
At2g22330	CYP79B3, cytochrome P450, family 79, subfamily B, polypeptide 3	4.08021	0.000226246	0.545786	3.89605e-05
At1g67480	Galactose oxidase/kelch repeat superfamily protein	2.41114	0.000227703	0.754748	0.0119145
At5g19230	Glycoprotein membrane precursor GPI-anchored	2.34224	0.000250064	0.360492	0.000757993
At4g10060	Beta-glucosidase, GBA2 type family protein	1.49766	0.0003529	0.678192	0.00793767
At4g12110	ATSMO1, ATSMO1-1, SMO1-1, sterol-4alpha-methyl oxidase 1-1	1.53481	0.000360155	0.502982	2.29654e-09
At5g64410	ATOPT4, OPT4, oligopeptide transporter 4	2.10094	0.000381293	0.618014	0.036246
At5g09978	PEP7, elicitor peptide 7 precursor	3.88222	0.000401007	0.458017	0.000650757
At2g18160	ATBZIP2, bZIP2, GBF5, basic leucine-zipper 2	1.46187	0.000455704	0.783105	0.0153873
At5g23660	MTN3, homolog of Medicago truncatula MTN3	3.5005	0.000463893	0.325393	0.0205625
At2g19970	CAP superfamily protein	1.94665	0.000499407	0.491751	0.0186023
At1g77520	O-methyltransferase family protein	3.99292	0.000527262	0.450427	0.00543306
At1g56660	unknown protein	1.4646	0.000598918	0.768382	0.0233872
At2g01300	unknown protein	1.53048	0.000617691	0.524271	0.0388037
At5g59960	unknown protein	1.62947	0.000632802	0.566023	1.049e-05
At4g39675	unknown protein	8.19197	0.000706945	0.0738438	0.0345856
At2g46890	Protein of unknown function (DUF1295)	2.73302	0.000716508	0.425877	1.25452e-10
At4g02710	Kinase interacting (KIP1-like) family protein	1.47565	0.000757541	0.80645	0.0385169
At1g53580	ETHE1, GLX2-3, GLY3, glyoxalase II 3	1.79651	0.000809352	0.779725	0.0196043
At5g60270	Concanavalin A-like lectin protein kinase family protein	2.23649	0.000822969	0.405004	0.0282484
At1g12440	A20/AN1-like zinc finger family protein	1.44655	0.000867398	0.733909	0.0110874
At4g22570	APT3, adenine phosphoribosyl transferase 3	2.00086	0.000982454	0.546972	0.015577
At2g27310	F-box family protein	1.72931	0.00103661	0.761587	0.0214035
At5g48560	basic helix-loop-helix (bHLH) DNA-binding superfamily protein	1.43749	0.00106221	0.796736	0.0273135
At1g64940	CYP89A6, cytochrome P450, family 87, subfamily A, polypeptide 6	2.03986	0.00106686	0.591609	0.027445
At1g21520	unknown protein	1.65024	0.00109397	0.564222	0.045135
At4g31510	unknown protein	1.57612	0.00111972	0.690498	0.0452507
At3g10720	Plant invertase/pectin methylesterase inhibitor superfamily	2.19798	0.00112013	0.168239	0.0301045
At4g30460	glycine-rich protein	2.1217	0.00119738	0.558747	6.05182e-08
At5g49740	ATFRO7, FRO7, ferric reduction oxidase 7	1.4335	0.00133855	0.7076	0.00334518
At1g07200	Double Clp-N motif-containing P-loop nucleoside triphosphate hydrolases superfamily protein	1.81789	0.00144159	0.671753	0.00516513
At3g60130	BGLU16, beta glucosidase 16	1.43294	0.00154463	0.713882	0.00736059
At3g50070	CYCD3;3, CYCLIN D3;3	1.51889	0.00155049	0.601857	0.00439301
At3g56240	CCH, copper chaperone	1.43858	0.00163346	0.756086	0.00806052
At2g22080	unknown protein	1.42185	0.00168228	0.800674	0.0456814
At2g44500	O-fucosyltransferase family protein	1.43501	0.00176918	0.614487	0.00648011
At4g11211	unknown protein	2.59595	0.00195457	0.484769	0.013449
At5g66660	Protein of unknown function (DUF677)	2.0556	0.00200868	0.286426	0.0382487
At2g36310	URH1, uridine-ribohydrolase 1	1.74084	0.00216243	0.717473	0.00752585
At1g01180	S-adenosyl-L-methionine-dependent methyltransferases superfamily protein	1.53173	0.00223787	0.536635	0.00340506
At1g67750	Pectate lyase family protein	1.92661	0.00240894	0.518734	0.000423237
At3g44220	Late embryogenesis abundant (LEA) hydroxyproline-rich glycoprotein family	1.58046	0.00250866	0.50367	0.00574301
At5g65480	unknown protein	1.39391	0.00265616	0.56503	3.24233e-08
At4g02050	STP7, sugar transporter protein 7	1.40875	0.00281797	0.601024	2.15254e-05
At1g80180	unknown protein	1.90649	0.00287768	0.539549	0.00384188
At3g27350	unknown protein	1.56453	0.00293433	0.477832	0.00865137
At5g07660	SMC6A, structural maintenance of chromosomes 6A	2.01378	0.0029758	0.624517	0.0390025
At5g45800	MEE62, Leucine-rich repeat protein kinase family protein	2.34516	0.00299275	0.623159	0.000117095
At3g50660	CLM, CYP90B1, DWF4, PSC1, SAV1, SNP2, Cytochrome P450 superfamily protein	1.59915	0.00303665	0.512829	0.00246263
At5g63530	ATFP3, FP3, farnesylated protein 3	1.3987	0.00314463	0.742421	0.00198817
At4g39660	AGT2, alanine:glyoxylate aminotransferase 2	1.69137	0.00320107	0.667379	0.000328549
At5g01190	LAC10, laccase 10	1.42326	0.00321223	0.38152	0.0115397
At1g21410	SKP2A, F-box/RNI-like superfamily protein	1.64374	0.00324331	0.621753	0.00119425
At2g03760	AtSOT1, AtSOT12, ATST1, RAR047, SOT12, ST, ST1, sulphotransferase 12	1.51158	0.00332441	0.345353	0.00974617
At3g04910	ATWNK1, WNK1, ZIK4, with no lysine (K) kinase 1	1.39122	0.00345557	0.694137	0.00168564
At1g63180	UGE3, UDP-D-glucose/UDP-D-galactose 4-epimerase 3	1.73487	0.00365838	0.619206	0.0190699
At3g03870	unknown protein	1.66268	0.00390142	0.665692	0.00058273
Myc-GR-bdl repressed & GR-ARF5∆III/IV repressed
AGI	Description	FC Myc-GR-bdl +Dex/-Dex	p-value	FC GR-ARF5∆III/IV +Dex/-Dex	p-value
At3g25717	DVL6, RTFL16, ROTUNDIFOLIA like 16	0.0285125	9.66136e-140	0.640391	0.0014143
At4g25420	AT2301, ATGA20OX1, GA20OX1, GA5	0.0112766	1.31091e-122	0.677498	0.00275668
At1g21050	Protein of unknown function, DUF617	0.0304318	1.27138e-82	0.74929	0.0267566
At2g38310	PYL4, RCAR10, PYR1-like 4	0.146006	3.29061e-57	0.709579	0.0311166
At1g23080	ATPIN7, PIN7, Auxin efflux carrier family protein	0.130613	9.55524e-46	0.731966	0.00600435
At4g17460	HAT1, Homeobox-leucine zipper protein 4 (HB-4) / HD-ZIP protein	0.0825874	6.80009e-45	0.670587	0.00189408
At4g34760	SAUR-like auxin-responsive protein family	0.0726675	9.334e-41	0.431115	0.000913758
At1g23090	AST91, SULTR3;3, sulfate transporter 91	0.222725	2.51295e-34	0.659684	0.0277957
At1g15550	ATGA3OX1, GA3OX1, GA4, gibberellin 3-oxidase 1	0.0108359	1.63502e-32	0.418219	0.0197772
At1g14630	unknown protein	0.16354	6.82541e-30	0.700581	0.024401
At1g68360	C2H2 and C2HC zinc fingers superfamily protein	0.0276967	1.23305e-27	0.410146	1.59003e-11
At5g47220	ATERF-2, ATERF2, ERF2, ethylene responsive element binding factor 2	0.23814	4.16718e-27	0.485966	0.0115723
At1g49230	RING/U-box superfamily protein	0.0796	6.50483e-22	0.750939	0.0188988
At1g51170	Protein kinase superfamily protein	0.0940178	4.33672e-20	0.757022	0.0204752
At1g46480	WOX4, WUSCHEL related homeobox 4	0.271277	3.17499e-19	0.773094	0.0414245
At4g29905	unknown protein	0.346389	7.95594e-18	0.678186	0.000515002
At3g23030	IAA2, indole-3-acetic acid inducible 2	0.0575387	1.13938e-16	0.73985	0.0135379
At3g60390	HAT3, homeobox-leucine zipper protein 3	0.197037	8.02521e-16	0.578272	0.00571292
At3g21260	GLTP3, Glycolipid transfer protein (GLTP) family protein	0.332396	2.34222e-14	0.722565	0.0354137
At3g20460	Major facilitator superfamily protein	0.277557	6.74322e-14	0.61216	0.00633747
At4g38860	SAUR-like auxin-responsive protein family	0.0689992	1.38726e-13	0.272746	0.039463
At2g45180	Bifunctional inhibitor/lipid-transfer protein/seed storage 2S albumin superfamily protein	0.350693	5.73786e-13	0.736171	0.0013628
At4g21740	unknown protein	0.376696	2.16401e-12	0.761669	0.0233313
At5g03150	JKD, C2H2-like zinc finger protein	0.297519	3.20084e-12	0.620101	0.00737004
At3g23590	MED33A, RFR1, REF4-related 1	0.444956	4.47953e-12	0.730555	0.00279605
At4g37790	HAT22, Homeobox-leucine zipper protein family	0.458061	1.64368e-11	0.499433	2.25165e-10
At3g55240	Plant protein 1589 of unknown function	0.39731	2.14556e-11	0.641058	0.00546754
At5g56240	unknown protein	0.506704	3.8595e-09	0.793573	0.0276788
At3g61460	BRH1, brassinosteroid-responsive RING-H2	0.512556	3.86093e-09	0.628704	4.79684e-06
At4g34560	unknown protein	0.199201	1.23072e-08	0.66504	0.0142047
At1g03820	unknown protein	0.423079	1.427e-08	0.623657	0.00250497
At5g05440	PYL5, RCAR8, Polyketide cyclase/dehydrase and lipid transport superfamily protein	0.24924	1.99016e-08	0.513909	0.00545421
At5g22860	Serine carboxypeptidase S28 family protein	0.136453	2.22708e-08	0.413456	0.00452866
At1g02640	ATBXL2, BXL2, beta-xylosidase 2	0.312581	2.74865e-08	0.285722	0.000728876
At1g03010	Phototropic-responsive NPH3 family protein	0.330655	1.0945e-07	0.505678	0.0435404
At4g38840	SAUR-like auxin-responsive protein family	0.118604	2.05065e-07	0.410997	0.025909
At1g14700	ATPAP3, PAP3, purple acid phosphatase 3	0.218547	3.37028e-07	0.653836	0.0476128
At4g23496	SP1L5, SPIRAL1-like5	0.535114	3.40973e-07	0.614393	0.0128824
At2g18560	UDP-Glycosyltransferase superfamily protein	0.503363	4.85806e-07	0.701334	0.0413834
At1g25275	unknown protein	0.610987	1.07938e-05	0.747519	0.00679771
At5g14120	Major facilitator superfamily protein	0.437076	1.17762e-05	0.693562	0.0124839
At5g28770	AtbZIP63, BZO2H3, bZIP transcription factor family protein	0.455596	5.67055e-05	0.386836	0.0135146
At3g04030	Homeodomain-like superfamily protein	0.380652	5.95095e-05	0.602433	0.0276754
At1g15530	Concanavalin A-like lectin protein kinase family protein	0.599045	7.42324e-05	0.659661	0.00159649
At3g23150	ETR2, Signal transduction histidine kinase, hybrid-type, ethylene sensor	0.633615	8.25901e-05	0.492764	0.0487765
At3g05650	AtRLP32, RLP32, receptor like protein 32	0.347539	0.000120396	0.730182	0.033976
At3g14230	RAP2.2, related to AP2 2	0.664638	0.000161781	0.649326	0.000189121
At3g06330	RING/U-box superfamily protein	0.637687	0.000178552	0.679337	0.011055
At3g14240	Subtilase family protein	0.625097	0.000219155	0.709636	0.00146681
At4g19700	RING, SBP (S-ribonuclease binding protein) family protein	0.428321	0.000289486	0.633153	0.00189689
At1g08930	ERD6, Major facilitator superfamily protein	0.658851	0.00033571	0.621374	0.00876534
At2g24755	other RNA	0.639815	0.000338063	0.678576	0.0180309
At1g03230	Eukaryotic aspartyl protease family protein	0.557074	0.000346237	0.580352	0.00593385
At4g29920	Double Clp-N motif-containing P-loop nucleoside triphosphate hydrolases superfamily protein	0.591397	0.000447963	0.67688	0.0233982
At3g53800	Fes1B, Fes1B	0.644977	0.000567504	0.725339	0.0194648
At1g30420	ATMRP12, MRP12, multidrug resistance-associated protein 12	0.642615	0.000762442	0.716766	0.0254098
At3g01690	alpha/beta-Hydrolases superfamily protein	0.685527	0.000769953	0.741327	0.00342751
At1g28100	unknown protein	0.667816	0.000854693	0.653433	0.0467551
At1g20010	TUB5, tubulin beta-5 chain	0.638921	0.00105101	0.769519	0.0196878
At1g78270	AtUGT85A4, UGT85A4, UDP-glucosyl transferase 85A4	0.675266	0.00105184	0.741437	0.0390022
At2g05185	unknown protein	0.602959	0.00122571	0.395331	0.0149533
At5g02750	RING/U-box superfamily protein	0.587454	0.0015251	0.52786	0.0245258
At3g13175	unknown protein	0.571613	0.00191657	0.660958	0.0415663
At1g49200	RING/U-box superfamily protein	0.0876777	0.00216302	0.527246	0.00150831
At4g28230	unknown protein	0.605088	0.00230509	0.65654	0.0181528
At4g27730	ATOPT6, OPT6, oligopeptide transporter 1	0.57067	0.0027977	0.477728	0.00235234
At5g24920	AtGDU5, GDU5, glutamine dumper 5	0.440845	0.00310081	0.39802	6.79152e-06
At3g28840	Protein of unknown function (DUF1216)	0.654757	0.00346107	0.4209	0.0205997
At5g65660	hydroxyproline-rich glycoprotein family protein	0.505621	0.00369803	0.581692	0.0243913
At1g02660	alpha/beta-Hydrolases superfamily protein	0.45275	0.00371481	0.510846	0.00472334
At5g44020	HAD superfamily, subfamily IIIB acid phosphatase	0.44806	0.0040145	0.603079	0.00818841
Myc-GR-bdl induced & GR-ARF5∆III/IV induced
AGI	Description	FC Myc-GR-bdl +Dex/-Dex	p-value	FC Myc-GR-ARF5∆III/IV +Dex/-Dex	p-value
At5g21482	ATCKX5, CKX7, cytokinin oxidase 7	3.60874	5.47367e-25	1.63735	0.00035045
At1g72510	Protein of unknown function (DUF1677)	4.309	2.34551e-22	1.66296	8.79827e-05
At1g35910	Haloacid dehalogenase-like hydrolase (HAD) superfamily protein	3.31615	6.44017e-19	1.45291	0.0305375
At4g23150	CRK7, cysteine-rich RLK (RECEPTOR-like protein kinase) 7	2.31556	1.81966e-10	2.05443	9.57776e-05
At5g63850	AAP4, amino acid permease 4	2.10327	4.41147e-10	1.57174	1.13361e-05
At4g09760	Protein kinase superfamily protein	2.03325	4.77797e-10	1.34949	0.00399111
At1g69610	Protein of unknown function (DUF1666)	2.24776	8.7068e-10	2.02342	0.00218979
At1g70370	PG2, polygalacturonase 2	3.27948	1.40251e-09	1.50301	0.000295406
At2g06050	DDE1, OPR3, oxophytodienoate-reductase 3	2.38188	3.03678e-09	1.26308	0.0403955
At5g63160	BT1, BTB and TAZ domain protein 1	2.98278	3.81147e-09	1.74611	3.61573e-07
At4g29840	MTO2, TS, Pyridoxal-5'-phosphate-dependent enzyme family protein	1.90326	8.79807e-09	1.44889	0.000321079
At2g03730	ACR5, ACT domain repeat 5	1.88927	2.53718e-08	1.49075	0.000477945
At1g51440	alpha/beta-Hydrolases superfamily protein	2.46551	7.24571e-08	1.61618	0.000566265
At1g77855	unknown protein	2.03042	1.8238e-07	2.68594	3.7504e-13
At5g01850	Protein kinase superfamily protein	1.79474	3.78994e-07	1.49198	0.00114998
At1g30080	Glycosyl hydrolase superfamily protein	2.06128	7.33749e-07	1.45566	0.0301559
At3g14720	ATMPK19, MPK19, MAP kinase 19	2.10252	3.32816e-06	1.41374	0.0140581
At1g58360	AAP1, NAT2, amino acid permease 1	1.75693	4.20734e-06	1.32868	0.0184141
At1g14130	2-oxoglutarate (2OG) and Fe(II)-dependent oxygenase superfamily protein	1.76935	5.17822e-06	1.72435	4.41182e-05
At3g08970	ATERDJ3A, TMS1, DNAJ heat shock N-terminal domain-containing protein	1.87966	8.97226e-06	1.79599	0.00295943
At2g47800	ATMRP4, EST3, MRP4, multidrug resistance-associated protein 4	1.66979	1.36979e-05	1.41829	0.00729737
At1g51950	IAA18, indole-3-acetic acid inducible 18	3.34332	1.49772e-05	1.43626	0.00491352
At1g09080	BIP3, Heat shock protein 70 (Hsp 70) family protein	4.14098	2.33069e-05	2.60004	0.00714616
At4g36830	HOS3-1, GNS1/SUR4 membrane protein family	3.11263	3.84479e-05	1.41866	0.0336407
At5g15970	COR6.6, KIN2	1.54874	4.70877e-05	1.53601	0.0490112
At1g19640	JMT, jasmonic acid carboxyl methyltransferase	4.25859	5.47616e-05	8.88277	0.0195904
At5g54660	HSP20-like chaperones superfamily protein	1.6755	7.77026e-05	1.53185	0.00980902
At5g54300	Protein of unknown function (DUF761)	3.18795	0.000104602	2.08339	0.000739915
At3g15990	SULTR3;4, sulfate transporter 3;4	1.70141	0.000125146	1.38365	0.0182402
At1g25500	Plasma-membrane choline transporter family protein	1.63644	0.00014843	1.52559	0.00371359
At4g10150	RING/U-box superfamily protein	4.55987	0.000166633	6.5663	3.86125e-08
At4g02810	Protein of unknown function (DUF3049)	2.87928	0.000168328	6.77785	0.00105091
At3g21240	4CL2, AT4CL2, 4-coumarate:CoA ligase 2	1.53444	0.000169434	1.27118	0.0496327
At3g51090	Protein of unknown function (DUF1640)	1.67925	0.000171333	1.70336	0.000102422
At1g42470	Patched family protein	1.55322	0.000179931	1.5048	0.00049619
At1g33260	Protein kinase superfamily protein	3.63992	0.000194326	1.30641	0.0365446
At1g71692	AGL12, XAL1, AGAMOUS-like 12	2.14398	0.000221683	3.03949	6.99493e-06
At2g03090	ATEXP15, ATEXPA15, ATHEXP ALPHA 1.3, EXP15, EXPA15, expansin A15	2.51503	0.000252078	1.42637	0.0219578
At2g40390	unknown protein	1.77983	0.000252852	1.94274	0.00597431
At1g06000	UDP-Glycosyltransferase superfamily protein	2.14909	0.000265741	1.57987	0.000432304
At3g50280	HXXXD-type acyl-transferase family protein	2.49545	0.000305139	1.50599	0.00205705
At1g60190	ARM repeat superfamily protein	1.86666	0.000311654	1.8844	0.00479406
At4g30490	AFG1-like ATPase family protein	1.5142	0.000354357	1.26928	0.0325399
At2g17300	unknown protein	1.55035	0.000358601	1.43871	0.00183956
At1g72280	AERO1, ERO1, endoplasmic reticulum oxidoreductins 1	1.79896	0.000376208	1.56773	0.00867721
At1g67070	DIN9, PMI2, Mannose-6-phosphate isomerase, type I	2.0681	0.000379372	1.6266	0.00266863
At4g13345	MEE55, Serinc-domain containing serine and sphingolipid biosynthesis protein	1.94291	0.000403404	1.72552	0.000666184
At3g05220	Heavy metal transport/detoxification superfamily protein	1.47874	0.000421703	1.31763	0.00576601
At1g77510	ATPDI6, ATPDIL1-2, PDI6, PDIL1-2, PDI-like 1-2	1.46501	0.000458581	1.42777	0.0164227
At1g20823	RING/U-box superfamily protein	1.69558	0.000488179	1.62771	0.000450387
At3g54820	PIP2;5, PIP2D, plasma membrane intrinsic protein 2;5	2.07214	0.000497035	1.89431	7.94044e-06
At5g07690	ATMYB29, MYB29, PMG2, myb domain protein 29	1.71408	0.000544173	1.32135	0.00594014
At3g22930	CML11, calmodulin-like 11	2.6638	0.000668837	2.50083	0.00113747
At3g24090	glutamine-fructose-6-phosphate transaminase (isomerizing)s	1.60572	0.000884732	1.91793	0.000312437
At4g13000	AGC kinase family protein	2.77265	0.000905947	1.81014	0.030126
At5g11790	NDL2, N-MYC downregulated-like 2	1.48553	0.00100812	1.36485	0.00418371
At1g01430	TBL25, TRICHOME BIREFRINGENCE-LIKE 25	1.54815	0.00102645	1.27622	0.0137807
At5g65140	Haloacid dehalogenase-like hydrolase (HAD) superfamily protein	1.63656	0.00121994	2.26393	1.03311e-08
At4g01450	nodulin MtN21 /EamA-like transporter family protein	1.47557	0.0013581	1.56242	8.19622e-05
At2g05940	Protein kinase superfamily protein	2.23845	0.00164827	1.51627	0.000309969
At1g50630	Protein of unknown function (DUF3537)	1.50484	0.0018274	1.47916	0.0154037
At4g27460	Cystathionine beta-synthase (CBS) family protein	2.61945	0.00187308	3.11329	1.25202e-10
At3g14780	unknown protein	1.53878	0.00189237	1.48386	0.0409305
At2g46150	Late embryogenesis abundant (LEA) hydroxyproline-rich glycoprotein family	2.08752	0.00190973	2.43937	0.0170032
At1g73010	ATPS2, PS2, phosphate starvation-induced gene 2	1.79018	0.00196794	1.46468	0.000318288
At4g21930	Protein of unknown function, DUF584	2.3842	0.00240052	1.59478	0.0263012
At2g38060	PHT4;2, phosphate transporter 4;2	1.51596	0.00241031	1.50378	0.0133513
At5g57190	PSD2, phosphatidylserine decarboxylase 2	1.72538	0.00269985	2.0184	0.0276714
At3g23410	ATFAO3, FAO3, fatty alcohol oxidase 3	1.6579	0.00279016	1.57725	0.0028734
At4g37620	transposable element gene	2.51628	0.00291509	6.30984	0.0498829
At4g18280	glycine-rich cell wall protein-related	1.56524	0.00333676	1.51672	0.014909
At2g44940	Integrase-type DNA-binding superfamily protein	2.80595	0.00360335	1.29763	0.0183261
At1g58420	Uncharacterised conserved protein UCP031279	2.03378	0.00392266	2.79298	8.27692e-06
