# Supplementary material for: Spatial specificity of auxin responses coordinates wood formation
Source: Nat Commun. 2018 Feb 28;9:875. doi: 10.1038/s41467-018-03256-2 (PMC5830446; doi:10.1038/s41467-018-03256-2)
Supplement: Supplementary file 5 — Supplementary Data 2 [file 41467_2018_3256_MOESM5_ESM.xlsx]

## Sheet: GO terms
Term	Observed Frequency	Expected Frequency	p-value	Genes
enzyme linked receptor protein signaling pathway	15 out of 546 genes, 2.7%	130 out of 24961 genes, 0.5%	8.13e-05	AT1G48480	AT2G25790	AT4G36180	AT1G28440	AT3G24660	AT5G01890	AT5G58300	AT2G36570	AT5G53890	AT5G05160	AT4G20270	AT2G24230	AT5G45800	AT5G14210	AT5G41180
transmembrane receptor protein tyrosine kinase signaling pathway	15 out of 546 genes, 2.7%	130 out of 24961 genes, 0.5%	8.13e-05	AT1G48480	AT2G25790	AT4G36180	AT1G28440	AT3G24660	AT5G01890	AT5G58300	AT2G36570	AT5G53890	AT5G05160	AT4G20270	AT2G24230	AT5G45800	AT5G14210	AT5G41180
response to endogenous stimulus	46 out of 546 genes, 8.4%	920 out of 24961 genes, 3.7%	8.13e-05	AT2G38310	AT1G72450	AT4G34760	AT2G26710	AT3G62980	AT3G63300	AT1G50420	AT2G47750	AT3G57040	AT5G25890	AT4G38860	AT2G01200	AT1G19640	AT5G55120	AT5G27320	AT5G62380	AT4G37790	AT2G47260	AT2G46990	AT5G43700	AT5G07690	AT1G15580	AT4G19700	AT4G28640	AT4G32880	AT3G61460	AT1G15550	AT1G19050	AT1G04240	AT1G05470	AT1G08930	AT1G74430	AT4G14560	AT3G62100	AT4G38840	AT1G28290	AT4G30270	AT3G50660	AT5G15970	AT1G51950	AT4G25420	AT5G63160	AT2G46690	AT5G47220	AT3G50410	AT3G23030
response to organic substance	54 out of 546 genes, 9.9%	1148 out of 24961 genes, 4.6%	8.13e-05	AT2G38310	AT1G72450	AT4G34760	AT3G62980	AT2G25000	AT2G47750	AT2G01200	AT1G19640	AT5G55120	AT5G27320	AT3G12890	AT2G46990	AT5G43700	AT4G28640	AT4G32880	AT3G56770	AT1G08930	AT3G62100	AT1G28290	AT4G30270	AT3G50660	AT5G63160	AT2G03760	AT2G46690	AT5G47220	AT2G26710	AT3G63300	AT1G50420	AT3G57040	AT5G25890	AT4G38860	AT5G62380	AT4G37790	AT2G47260	AT5G65420	AT5G07690	AT1G15580	AT4G19700	AT3G61460	AT1G19050	AT1G15550	AT1G04240	AT1G05470	AT1G74430	AT4G14560	AT4G38840
regulation of cellular process	108 out of 546 genes, 19.8%	3050 out of 24961 genes, 12.2%	8.13e-05	AT4G17460	AT5G62260	AT2G38310	AT3G24660	AT1G68810	AT1G31050	AT5G27320	AT3G28455	AT2G44940	AT5G43700	AT3G25710	AT2G01430	AT5G01890	AT2G43010	AT2G24230	AT3G04850	AT4G30270	AT5G56620	AT4G36180	AT2G25790	AT3G05650	AT3G63300	AT5G58300	AT1G16070	AT3G17640	AT2G47260	AT1G47655	AT5G07690	AT1G02220	AT5G25160	AT5G14210	AT1G75500	AT1G70920	AT1G19050	AT1G05470	AT4G31800	AT4G25420	AT5G28770	AT1G03040	AT3G14720	AT1G11130	AT5G41180	AT5G03150	AT4G00950	AT2G25000	AT2G04038
biological regulation	126 out of 546 genes, 23.1%	3661 out of 24961 genes, 14.7%	8.13e-05	AT4G17460	AT5G62260	AT2G38310	AT3G24660	AT1G68810	AT1G31050	AT5G27320	AT3G28455	AT2G44940	AT5G43700	AT3G25710	AT1G20160	AT2G01430	AT5G01890	AT2G43010	AT4G37650	AT2G24230	AT3G04850	AT4G30270	AT5G56620	AT4G36180	AT2G03760	AT5G21482	AT2G25790	AT3G14240	AT2G22330	AT3G05650	AT3G63300	AT5G58300	AT1G23080	AT1G16070	AT3G17640	AT2G47260	AT4G31820	AT1G47655	AT5G07690	AT1G02220	AT5G25160	AT5G14210	AT1G75500	AT1G70920	AT1G19050	AT5G19530	AT1G05470	AT4G31800	AT4G25420
response to auxin stimulus	22 out of 546 genes, 4%	287 out of 24961 genes, 1.1%	0.000113	AT4G28640	AT4G32880	AT4G34760	AT3G62980	AT3G63300	AT1G04240	AT2G47750	AT5G25890	AT4G38860	AT4G14560	AT3G62100	AT4G38840	AT2G01200	AT1G51950	AT5G63160	AT2G46690	AT2G47260	AT2G46990	AT5G43700	AT3G50410	AT3G23030	AT1G15580
regulation of biological process	117 out of 546 genes, 21.4%	3434 out of 24961 genes, 13.8%	0.000113	AT4G17460	AT5G62260	AT2G38310	AT3G24660	AT1G68810	AT1G31050	AT5G27320	AT3G28455	AT2G44940	AT5G43700	AT3G25710	AT1G20160	AT2G01430	AT5G01890	AT2G43010	AT4G37650	AT2G24230	AT3G04850	AT4G30270	AT5G56620	AT4G36180	AT2G25790	AT3G14240	AT2G22330	AT3G05650	AT3G63300	AT5G58300	AT1G16070	AT3G17640	AT2G47260	AT4G31820	AT1G47655	AT5G07690	AT1G02220	AT5G25160	AT5G14210	AT1G75500	AT1G70920	AT1G19050	AT1G05470	AT4G31800	AT4G25420	AT5G28770	AT1G03040	AT3G14720	AT1G11130
developmental process	71 out of 546 genes, 13%	1803 out of 24961 genes, 7.2%	0.000189	AT5G03150	AT3G25717	AT1G73590	AT4G00950	AT3G62980	AT2G01200	AT1G46480	AT5G27320	AT4G19230	AT2G34710	AT1G03010	AT3G54720	AT2G46990	AT2G03090	AT5G50820	AT3G25710	AT5G60690	AT4G32880	AT3G08970	AT2G35350	AT1G23380	AT2G32010	AT2G36400	AT3G62100	AT4G37650	AT4G30270	AT2G39700	AT3G50660	AT2G34830	AT5G56620	AT3G56240	AT5G66170	AT3G45960	AT5G10510	AT5G63160	AT1G09080	AT5G26930	AT4G37590	AT2G26700	AT4G13345	AT5G28646	AT1G49320	AT5G28490	AT3G63300	AT1G63180	AT5G25890
cell surface receptor linked signaling pathway	15 out of 546 genes, 2.7%	151 out of 24961 genes, 0.6%	0.000264	AT1G48480	AT2G25790	AT4G36180	AT1G28440	AT3G24660	AT5G01890	AT5G58300	AT2G36570	AT5G53890	AT5G05160	AT4G20270	AT5G45800	AT2G24230	AT5G14210	AT5G41180
anatomical structure development	32 out of 546 genes, 5.9%	576 out of 24961 genes, 2.3%	0.000264	AT5G03150	AT3G25717	AT1G73590	AT3G62980	AT1G49320	AT3G63300	AT2G21050	AT1G23080	AT1G46480	AT5G62380	AT2G34710	AT1G71692	AT3G54720	AT4G20270	AT4G31820	AT2G46990	AT3G25710	AT4G32880	AT1G47485	AT5G19530	AT1G05470	AT2G36400	AT3G62100	AT4G37650	AT3G50660	AT4G25420	AT5G10510	AT2G39705	AT5G26930	AT4G37590	AT2G26700	AT1G11130
response to stimulus	121 out of 546 genes, 22.2%	3689 out of 24961 genes, 14.8%	0.000264	AT5G52450	AT2G38310	AT1G72450	AT1G60710	AT2G06050	AT5G55120	AT5G27320	AT4G19230	AT5G43700	AT3G02910	AT3G25710	AT4G28640	AT3G08970	AT2G01150	AT2G43010	AT1G69080	AT1G08930	AT3G62100	AT2G46590	AT4G30270	AT2G03760	AT1G09080	AT5G26930	AT3G06370	AT5G47250	AT2G47860	AT1G58200	AT2G22330	AT3G05650	AT5G28490	AT3G63300	AT5G65730	AT2G21050	AT1G02400	AT3G17390	AT1G77510	AT1G58360	AT2G15480	AT2G47260	AT4G31820	AT1G68740	AT5G16000	AT5G07690	AT4G19700	AT1G19050	AT1G05470
response to hormone stimulus	41 out of 546 genes, 7.5%	849 out of 24961 genes, 3.4%	0.000277	AT2G38310	AT4G34760	AT2G26710	AT3G62980	AT3G63300	AT1G50420	AT2G47750	AT3G57040	AT5G25890	AT4G38860	AT2G01200	AT5G27320	AT5G62380	AT4G37790	AT2G47260	AT2G46990	AT5G43700	AT5G07690	AT1G15580	AT4G19700	AT4G28640	AT4G32880	AT3G61460	AT1G15550	AT1G19050	AT1G04240	AT1G05470	AT1G08930	AT4G14560	AT3G62100	AT4G38840	AT4G30270	AT3G50660	AT5G15970	AT1G51950	AT4G25420	AT5G63160	AT2G46690	AT5G47220	AT3G50410	AT3G23030
protein phosphorylation	42 out of 546 genes, 7.7%	907 out of 24961 genes, 3.6%	0.000522	AT2G25790	AT2G42960	AT5G01850	AT4G32000	AT3G24660	AT5G58300	AT5G61570	AT1G80640	AT1G33260	AT5G16810	AT2G45590	AT1G48480	AT4G13000	AT2G41890	AT5G60270	AT4G20270	AT1G05100	AT4G32300	AT5G45800	AT5G14210	AT3G53380	AT1G51170	AT5G01890	AT5G53890	AT4G38470	AT3G26700	AT5G59010	AT2G24230	AT5G10290	AT3G54030	AT1G15530	AT3G04910	AT2G05940	AT4G36180	AT4G23150	AT1G28440	AT2G36570	AT5G05160	AT2G30360	AT2G26700	AT3G20830	AT5G41180
phosphorylation	42 out of 546 genes, 7.7%	923 out of 24961 genes, 3.7%	0.000726	AT2G25790	AT2G42960	AT5G01850	AT4G32000	AT3G24660	AT5G58300	AT5G61570	AT1G80640	AT1G33260	AT5G16810	AT2G45590	AT1G48480	AT4G13000	AT2G41890	AT5G60270	AT4G20270	AT1G05100	AT4G32300	AT5G45800	AT5G14210	AT3G53380	AT1G51170	AT5G01890	AT5G53890	AT4G38470	AT3G26700	AT5G59010	AT2G24230	AT5G10290	AT3G54030	AT1G15530	AT3G04910	AT2G05940	AT4G36180	AT4G23150	AT1G28440	AT2G36570	AT5G05160	AT2G30360	AT2G26700	AT3G20830	AT5G41180
regionalization	10 out of 546 genes, 1.8%	83 out of 24961 genes, 0.3%	0.00168	AT1G05470	AT2G46990	AT2G34710	AT1G73590	AT3G25520	AT4G37650	AT2G32010	AT3G63300	AT3G54720	AT5G60690
phosphorus metabolic process	43 out of 546 genes, 7.9%	1002 out of 24961 genes, 4%	0.0018	AT2G25790	AT2G42960	AT5G01850	AT4G32000	AT3G24660	AT5G58300	AT5G61570	AT1G80640	AT1G33260	AT5G16810	AT2G45590	AT1G48480	AT4G13000	AT2G41890	AT5G60270	AT4G20270	AT1G05100	AT4G32300	AT5G45800	AT5G14210	AT3G53380	AT1G51170	AT5G01890	AT5G53890	AT1G05470	AT4G38470	AT3G26700	AT5G59010	AT2G24230	AT5G10290	AT3G54030	AT1G15530	AT3G04910	AT2G05940	AT4G36180	AT4G23150	AT1G28440	AT2G36570	AT5G05160	AT2G30360	AT2G26700	AT3G20830	AT5G41180
phosphate metabolic process	43 out of 546 genes, 7.9%	1001 out of 24961 genes, 4%	0.0018	AT2G25790	AT2G42960	AT5G01850	AT4G32000	AT3G24660	AT5G58300	AT5G61570	AT1G80640	AT1G33260	AT5G16810	AT2G45590	AT1G48480	AT4G13000	AT2G41890	AT5G60270	AT4G20270	AT1G05100	AT4G32300	AT5G45800	AT5G14210	AT3G53380	AT1G51170	AT5G01890	AT5G53890	AT1G05470	AT4G38470	AT3G26700	AT5G59010	AT2G24230	AT5G10290	AT3G54030	AT1G15530	AT3G04910	AT2G05940	AT4G36180	AT4G23150	AT1G28440	AT2G36570	AT5G05160	AT2G30360	AT2G26700	AT3G20830	AT5G41180
regulation of macromolecule biosynthetic process	62 out of 546 genes, 11.4%	1667 out of 24961 genes, 6.7%	0.00209	AT5G03150	AT4G17460	AT5G62260	AT4G00950	AT2G25000	AT2G04038	AT5G20510	AT1G68810	AT1G67030	AT1G14600	AT1G31050	AT2G18090	AT1G46480	AT3G60390	AT2G18160	AT1G68360	AT2G34710	AT2G44940	AT3G14230	AT5G43700	AT5G50820	AT3G25710	AT1G13600	AT5G60690	AT4G32880	AT2G01430	AT2G35350	AT2G31280	AT3G56770	AT1G24625	AT3G04850	AT2G34830	AT5G56620	AT5G10510	AT2G41130	AT5G47220	AT5G48560	AT1G50420	AT5G25890	AT1G16070	AT5G62380	AT4G39410	AT4G37790	AT2G47260	AT5G38800	AT1G47655
regulation of cellular macromolecule biosynthetic process	62 out of 546 genes, 11.4%	1667 out of 24961 genes, 6.7%	0.00209	AT5G03150	AT4G17460	AT5G62260	AT4G00950	AT2G25000	AT2G04038	AT5G20510	AT1G68810	AT1G67030	AT1G14600	AT1G31050	AT2G18090	AT1G46480	AT3G60390	AT2G18160	AT1G68360	AT2G34710	AT2G44940	AT3G14230	AT5G43700	AT5G50820	AT3G25710	AT1G13600	AT5G60690	AT4G32880	AT2G01430	AT2G35350	AT2G31280	AT3G56770	AT1G24625	AT3G04850	AT2G34830	AT5G56620	AT5G10510	AT2G41130	AT5G47220	AT5G48560	AT1G50420	AT5G25890	AT1G16070	AT5G62380	AT4G39410	AT4G37790	AT2G47260	AT5G38800	AT1G47655
regulation of hormone levels	12 out of 546 genes, 2.2%	129 out of 24961 genes, 0.5%	0.00221	AT3G50660	AT1G73590	AT2G26710	AT2G22330	AT2G03760	AT5G19530	AT4G31820	AT1G05470	AT5G21482	AT3G63440	AT1G23080	AT1G44350
response to chemical stimulus	68 out of 546 genes, 12.5%	1892 out of 24961 genes, 7.6%	0.00221	AT2G38310	AT1G72450	AT4G34760	AT3G62980	AT2G25000	AT1G60710	AT2G47750	AT2G06050	AT2G01200	AT1G19640	AT5G55120	AT5G27320	AT3G14230	AT2G47800	AT3G12890	AT2G22080	AT2G46990	AT5G43700	AT1G21520	AT4G28640	AT4G32880	AT3G56770	AT1G08930	AT3G62100	AT1G28290	AT4G30270	AT3G50660	AT3G56240	AT5G63160	AT2G03760	AT2G46690	AT5G47220	AT1G08440	AT5G65140	AT2G26710	AT3G63300	AT1G50420	AT3G57040	AT5G25890	AT5G65730	AT4G38860	AT1G77510	AT5G62380	AT4G13180	AT4G37790	AT2G47260
regulation of transcription	60 out of 546 genes, 11%	1621 out of 24961 genes, 6.5%	0.00276	AT5G03150	AT4G17460	AT5G62260	AT4G00950	AT2G25000	AT2G04038	AT5G20510	AT1G68810	AT1G67030	AT1G14600	AT1G31050	AT2G18090	AT1G46480	AT3G60390	AT2G18160	AT1G68360	AT2G34710	AT2G44940	AT3G14230	AT5G50820	AT3G25710	AT1G13600	AT5G60690	AT4G32880	AT2G01430	AT2G35350	AT2G31280	AT3G56770	AT1G24625	AT3G04850	AT2G34830	AT5G56620	AT5G10510	AT2G41130	AT5G47220	AT5G48560	AT1G50420	AT1G16070	AT5G62380	AT4G39410	AT4G37790	AT2G47260	AT5G38800	AT1G47655	AT5G07690	AT1G02220
pattern specification process	11 out of 546 genes, 2%	115 out of 24961 genes, 0.5%	0.00317	AT1G05470	AT2G46990	AT2G34710	AT1G73590	AT1G23080	AT3G25520	AT4G37650	AT2G32010	AT3G63300	AT3G54720	AT5G60690
regulation of cellular biosynthetic process	62 out of 546 genes, 11.4%	1710 out of 24961 genes, 6.9%	0.00336	AT5G03150	AT4G17460	AT5G62260	AT4G00950	AT2G25000	AT2G04038	AT5G20510	AT1G68810	AT1G67030	AT1G14600	AT1G31050	AT2G18090	AT1G46480	AT3G60390	AT2G18160	AT1G68360	AT2G34710	AT2G44940	AT3G14230	AT5G43700	AT5G50820	AT3G25710	AT1G13600	AT5G60690	AT4G32880	AT2G01430	AT2G35350	AT2G31280	AT3G56770	AT1G24625	AT3G04850	AT2G34830	AT5G56620	AT5G10510	AT2G41130	AT5G47220	AT5G48560	AT1G50420	AT5G25890	AT1G16070	AT5G62380	AT4G39410	AT4G37790	AT2G47260	AT5G38800	AT1G47655
regulation of biosynthetic process	62 out of 546 genes, 11.4%	1715 out of 24961 genes, 6.9%	0.00336	AT5G03150	AT4G17460	AT5G62260	AT4G00950	AT2G25000	AT2G04038	AT5G20510	AT1G68810	AT1G67030	AT1G14600	AT1G31050	AT2G18090	AT1G46480	AT3G60390	AT2G18160	AT1G68360	AT2G34710	AT2G44940	AT3G14230	AT5G43700	AT5G50820	AT3G25710	AT1G13600	AT5G60690	AT4G32880	AT2G01430	AT2G35350	AT2G31280	AT3G56770	AT1G24625	AT3G04850	AT2G34830	AT5G56620	AT5G10510	AT2G41130	AT5G47220	AT5G48560	AT1G50420	AT5G25890	AT1G16070	AT5G62380	AT4G39410	AT4G37790	AT2G47260	AT5G38800	AT1G47655
xylem and phloem pattern formation	7 out of 546 genes, 1.3%	44 out of 24961 genes, 0.2%	0.00336	AT1G05470	AT2G32010	AT2G46990	AT3G63300	AT3G54720	AT5G60690	AT1G73590
anatomical structure morphogenesis	21 out of 546 genes, 3.8%	371 out of 24961 genes, 1.5%	0.00381	AT1G75500	AT3G08970	AT2G35350	AT1G73590	AT5G28646	AT5G19530	AT5G28490	AT5G25890	AT3G63440	AT5G27320	AT2G39700	AT3G50660	AT4G25420	AT3G45960	AT5G10510	AT1G09080	AT1G03010	AT2G03090	AT4G28250	AT3G25520	AT1G11130
organ development	16 out of 546 genes, 2.9%	237 out of 24961 genes, 0.9%	0.00381	AT5G03150	AT3G25717	AT1G47485	AT5G10510	AT1G73590	AT3G62980	AT2G39705	AT1G71692	AT3G54720	AT5G26930	AT4G20270	AT2G46990	AT3G25710	AT3G62100	AT1G23080	AT1G11130
regulation of nitrogen compound metabolic process	61 out of 546 genes, 11.2%	1717 out of 24961 genes, 6.9%	0.00544	AT5G03150	AT4G17460	AT5G62260	AT4G00950	AT2G25000	AT2G04038	AT5G20510	AT1G68810	AT1G67030	AT1G14600	AT1G31050	AT2G18090	AT1G46480	AT3G60390	AT2G18160	AT1G68360	AT2G34710	AT2G44940	AT3G14230	AT5G50820	AT3G25710	AT1G13600	AT5G60690	AT4G32880	AT2G01430	AT2G35350	AT2G31280	AT3G56770	AT1G24625	AT3G04850	AT2G34830	AT5G56620	AT5G10510	AT2G41130	AT5G47220	AT5G48560	AT1G50420	AT1G16070	AT5G62380	AT4G39410	AT4G37790	AT2G47260	AT5G38800	AT1G47655	AT5G07690	AT1G02220
regulation of primary metabolic process	63 out of 546 genes, 11.5%	1795 out of 24961 genes, 7.2%	0.00567	AT5G03150	AT4G17460	AT5G62260	AT4G00950	AT2G25000	AT2G04038	AT5G20510	AT1G68810	AT1G67030	AT1G14600	AT1G31050	AT2G18090	AT1G46480	AT3G60390	AT2G18160	AT1G68360	AT2G34710	AT2G44940	AT3G14230	AT5G43700	AT5G50820	AT3G25710	AT1G13600	AT5G60690	AT4G32880	AT2G01430	AT2G35350	AT2G31280	AT3G56770	AT1G24625	AT3G04850	AT2G34830	AT5G56620	AT5G10510	AT2G41130	AT5G47220	AT5G48560	AT1G50420	AT5G25890	AT1G16070	AT5G62380	AT4G39410	AT4G37790	AT2G47260	AT5G38800	AT1G47655
tissue development	8 out of 546 genes, 1.5%	69 out of 24961 genes, 0.3%	0.00643	AT4G32880	AT1G05470	AT5G62380	AT2G34710	AT5G19530	AT3G63300	AT1G46480	AT3G54720
regulation of nucleobase, nucleoside, nucleotide and nucleic acid metabolic process	60 out of 546 genes, 11%	1696 out of 24961 genes, 6.8%	0.00643	AT5G03150	AT4G17460	AT5G62260	AT4G00950	AT2G25000	AT2G04038	AT5G20510	AT1G68810	AT1G67030	AT1G14600	AT1G31050	AT2G18090	AT1G46480	AT3G60390	AT2G18160	AT1G68360	AT2G34710	AT2G44940	AT3G14230	AT5G50820	AT3G25710	AT1G13600	AT5G60690	AT4G32880	AT2G01430	AT2G35350	AT2G31280	AT3G56770	AT1G24625	AT3G04850	AT2G34830	AT5G56620	AT5G10510	AT2G41130	AT5G47220	AT5G48560	AT1G50420	AT1G16070	AT5G62380	AT4G39410	AT4G37790	AT2G47260	AT5G38800	AT1G47655	AT5G07690	AT1G02220
developmental growth involved in morphogenesis	14 out of 546 genes, 2.6%	206 out of 24961 genes, 0.8%	0.00779	AT1G75500	AT2G39700	AT3G50660	AT3G08970	AT2G35350	AT4G25420	AT3G45960	AT5G19530	AT1G09080	AT5G28490	AT1G03010	AT2G03090	AT4G28250	AT2G26650
procambium histogenesis	3 out of 546 genes, 0.5%	4 out of 24961 genes, 0%	0.00804	AT4G32880	AT1G46480	AT1G05470
cell wall modification	11 out of 546 genes, 2%	136 out of 24961 genes, 0.5%	0.00823	AT4G02320	AT2G39700	AT2G45220	AT3G45960	AT2G22330	AT5G61130	AT2G03090	AT4G28250	AT3G50410	AT3G10720	AT4G30270
regulation of gene expression	62 out of 546 genes, 11.4%	1799 out of 24961 genes, 7.2%	0.00851	AT5G03150	AT4G17460	AT5G62260	AT4G00950	AT2G25000	AT2G04038	AT5G20510	AT1G68810	AT1G67030	AT1G14600	AT1G31050	AT2G18090	AT1G46480	AT3G60390	AT2G18160	AT1G68360	AT2G34710	AT2G44940	AT3G14230	AT5G43700	AT5G50820	AT3G25710	AT1G13600	AT5G60690	AT4G32880	AT2G01430	AT2G35350	AT2G31280	AT3G56770	AT1G24625	AT3G04850	AT2G34830	AT5G56620	AT5G10510	AT2G41130	AT5G47220	AT5G48560	AT1G50420	AT5G25890	AT1G16070	AT5G62380	AT4G39410	AT4G37790	AT2G47260	AT5G38800	AT1G47655
signal transduction	39 out of 546 genes, 7.1%	985 out of 24961 genes, 3.9%	0.00931	AT2G25790	AT2G38310	AT3G05650	AT3G24660	AT3G63300	AT5G58300	AT3G57040	AT1G19640	AT1G46480	AT5G27320	AT1G48480	AT3G28455	AT3G12890	AT3G17640	AT4G20270	AT1G02900	AT5G45800	AT5G14210	AT1G15550	AT1G19050	AT5G01890	AT5G53890	AT2G43010	AT1G05470	AT2G24230	AT4G30270	AT2G14080	AT3G50660	AT5G23400	AT4G25420	AT4G36180	AT1G28440	AT2G36570	AT5G05160	AT3G62090	AT5G47220	AT3G14720	AT1G11130	AT5G41180
cellular developmental process	20 out of 546 genes, 3.7%	378 out of 24961 genes, 1.5%	0.00931	AT1G75500	AT3G08970	AT2G35350	AT5G28646	AT5G19530	AT5G28490	AT2G39700	AT3G50660	AT4G25420	AT3G45960	AT5G11790	AT1G09080	AT1G03010	AT1G63650	AT5G65420	AT2G03090	AT4G28250	AT3G25710	AT1G11130	AT5G60690
growth	17 out of 546 genes, 3.1%	294 out of 24961 genes, 1.2%	0.00942	AT1G75500	AT3G08970	AT2G35350	AT5G28646	AT5G19530	AT5G28490	AT1G67560	AT2G26650	AT2G39700	AT3G50660	AT4G25420	AT3G45960	AT5G10510	AT1G09080	AT1G03010	AT2G03090	AT4G28250
unidimensional cell growth	13 out of 546 genes, 2.4%	189 out of 24961 genes, 0.8%	0.00943	AT1G75500	AT2G39700	AT3G50660	AT3G08970	AT2G35350	AT4G25420	AT3G45960	AT5G19530	AT1G09080	AT5G28490	AT1G03010	AT2G03090	AT4G28250
[truncated: 80 more columns]

## Sheet: Gene categories
Term	enzyme linked receptor protein signaling pathway	transmembrane receptor protein tyrosine kinase signaling pathway	response to endogenous stimulus	response to organic substance	regulation of cellular process	biological regulation	response to auxin stimulus	regulation of biological process	developmental process	cell surface receptor linked signaling pathway	anatomical structure development	response to stimulus	response to hormone stimulus	protein phosphorylation	phosphorylation	regionalization	phosphorus metabolic process	phosphate metabolic process	regulation of macromolecule biosynthetic process	regulation of cellular macromolecule biosynthetic process	regulation of hormone levels	response to chemical stimulus	regulation of transcription	pattern specification process	regulation of cellular biosynthetic process	regulation of biosynthetic process	xylem and phloem pattern formation	anatomical structure morphogenesis	organ development	regulation of nitrogen compound metabolic process	regulation of primary metabolic process	tissue development	regulation of nucleobase, nucleoside, nucleotide and nucleic acid metabolic process	developmental growth involved in morphogenesis	procambium histogenesis	cell wall modification	regulation of gene expression	signal transduction	cellular developmental process	growth	unidimensional cell growth
Observed Frequency	15 out of 546 genes, 2.7%	15 out of 546 genes, 2.7%	46 out of 546 genes, 8.4%	54 out of 546 genes, 9.9%	108 out of 546 genes, 19.8%	126 out of 546 genes, 23.1%	22 out of 546 genes, 4%	117 out of 546 genes, 21.4%	71 out of 546 genes, 13%	15 out of 546 genes, 2.7%	32 out of 546 genes, 5.9%	121 out of 546 genes, 22.2%	41 out of 546 genes, 7.5%	42 out of 546 genes, 7.7%	42 out of 546 genes, 7.7%	10 out of 546 genes, 1.8%	43 out of 546 genes, 7.9%	43 out of 546 genes, 7.9%	62 out of 546 genes, 11.4%	62 out of 546 genes, 11.4%	12 out of 546 genes, 2.2%	68 out of 546 genes, 12.5%	60 out of 546 genes, 11%	11 out of 546 genes, 2%	62 out of 546 genes, 11.4%	62 out of 546 genes, 11.4%	7 out of 546 genes, 1.3%	21 out of 546 genes, 3.8%	16 out of 546 genes, 2.9%	61 out of 546 genes, 11.2%	63 out of 546 genes, 11.5%	8 out of 546 genes, 1.5%	60 out of 546 genes, 11%	14 out of 546 genes, 2.6%	3 out of 546 genes, 0.5%	11 out of 546 genes, 2%	62 out of 546 genes, 11.4%	39 out of 546 genes, 7.1%	20 out of 546 genes, 3.7%	17 out of 546 genes, 3.1%	13 out of 546 genes, 2.4%
Expected Frequency	130 out of 24961 genes, 0.5%	130 out of 24961 genes, 0.5%	920 out of 24961 genes, 3.7%	1148 out of 24961 genes, 4.6%	3050 out of 24961 genes, 12.2%	3661 out of 24961 genes, 14.7%	287 out of 24961 genes, 1.1%	3434 out of 24961 genes, 13.8%	1803 out of 24961 genes, 7.2%	151 out of 24961 genes, 0.6%	576 out of 24961 genes, 2.3%	3689 out of 24961 genes, 14.8%	849 out of 24961 genes, 3.4%	907 out of 24961 genes, 3.6%	923 out of 24961 genes, 3.7%	83 out of 24961 genes, 0.3%	1002 out of 24961 genes, 4%	1001 out of 24961 genes, 4%	1667 out of 24961 genes, 6.7%	1667 out of 24961 genes, 6.7%	129 out of 24961 genes, 0.5%	1892 out of 24961 genes, 7.6%	1621 out of 24961 genes, 6.5%	115 out of 24961 genes, 0.5%	1710 out of 24961 genes, 6.9%	1715 out of 24961 genes, 6.9%	44 out of 24961 genes, 0.2%	371 out of 24961 genes, 1.5%	237 out of 24961 genes, 0.9%	1717 out of 24961 genes, 6.9%	1795 out of 24961 genes, 7.2%	69 out of 24961 genes, 0.3%	1696 out of 24961 genes, 6.8%	206 out of 24961 genes, 0.8%	4 out of 24961 genes, 0%	136 out of 24961 genes, 0.5%	1799 out of 24961 genes, 7.2%	985 out of 24961 genes, 3.9%	378 out of 24961 genes, 1.5%	294 out of 24961 genes, 1.2%	189 out of 24961 genes, 0.8%
p-value	8.13e-05	8.13e-05	8.13e-05	8.13e-05	8.13e-05	8.13e-05	0.000113	0.000113	0.000189	0.000264	0.000264	0.000264	0.000277	0.000522	0.000726	0.00168	0.0018	0.0018	0.00209	0.00209	0.00221	0.00221	0.00276	0.00317	0.00336	0.00336	0.00336	0.00381	0.00381	0.00544	0.00567	0.00643	0.00643	0.00779	0.00804	0.00823	0.00851	0.00931	0.00931	0.00942	0.00943
Genes	AT1G48480	AT1G48480	AT2G38310	AT2G38310	AT4G17460	AT4G17460	AT4G28640	AT4G17460	AT5G03150	AT1G48480	AT5G03150	AT5G52450	AT2G38310	AT2G25790	AT2G25790	AT1G05470	AT2G25790	AT2G25790	AT5G03150	AT5G03150	AT3G50660	AT2G38310	AT5G03150	AT1G05470	AT5G03150	AT5G03150	AT1G05470	AT1G75500	AT5G03150	AT5G03150	AT5G03150	AT4G32880	AT5G03150	AT1G75500	AT4G32880	AT4G02320	AT5G03150	AT2G25790	AT1G75500	AT1G75500	AT1G75500
	AT2G25790	AT2G25790	AT1G72450	AT1G72450	AT5G62260	AT5G62260	AT4G32880	AT5G62260	AT3G25717	AT2G25790	AT3G25717	AT2G38310	AT4G34760	AT2G42960	AT2G42960	AT2G46990	AT2G42960	AT2G42960	AT4G17460	AT4G17460	AT1G73590	AT1G72450	AT4G17460	AT2G46990	AT4G17460	AT4G17460	AT2G32010	AT3G08970	AT3G25717	AT4G17460	AT4G17460	AT1G05470	AT4G17460	AT2G39700	AT1G46480	AT2G39700	AT4G17460	AT2G38310	AT3G08970	AT3G08970	AT2G39700
	AT4G36180	AT4G36180	AT4G34760	AT4G34760	AT2G38310	AT2G38310	AT4G34760	AT2G38310	AT1G73590	AT4G36180	AT1G73590	AT1G72450	AT2G26710	AT5G01850	AT5G01850	AT2G34710	AT5G01850	AT5G01850	AT5G62260	AT5G62260	AT2G26710	AT4G34760	AT5G62260	AT2G34710	AT5G62260	AT5G62260	AT2G46990	AT2G35350	AT1G47485	AT5G62260	AT5G62260	AT5G62380	AT5G62260	AT3G50660	AT1G05470	AT2G45220	AT5G62260	AT3G05650	AT2G35350	AT2G35350	AT3G50660
	AT1G28440	AT1G28440	AT2G26710	AT3G62980	AT3G24660	AT3G24660	AT3G62980	AT3G24660	AT4G00950	AT1G28440	AT3G62980	AT1G60710	AT3G62980	AT4G32000	AT4G32000	AT1G73590	AT4G32000	AT4G32000	AT4G00950	AT4G00950	AT2G22330	AT3G62980	AT4G00950	AT1G73590	AT4G00950	AT4G00950	AT3G63300	AT1G73590	AT5G10510	AT4G00950	AT4G00950	AT2G34710	AT4G00950	AT3G08970		AT3G45960	AT4G00950	AT3G24660	AT5G28646	AT5G28646	AT3G08970
	AT3G24660	AT3G24660	AT3G62980	AT2G25000	AT1G68810	AT1G68810	AT3G63300	AT1G68810	AT3G62980	AT3G24660	AT1G49320	AT2G06050	AT3G63300	AT3G24660	AT3G24660	AT3G25520	AT3G24660	AT3G24660	AT2G25000	AT2G25000	AT2G03760	AT2G25000	AT2G25000	AT1G23080	AT2G25000	AT2G25000	AT3G54720	AT5G28646	AT1G73590	AT2G25000	AT2G25000	AT5G19530	AT2G25000	AT2G35350		AT2G22330	AT2G25000	AT3G63300	AT5G19530	AT5G19530	AT2G35350
	AT5G01890	AT5G01890	AT3G63300	AT2G47750	AT1G31050	AT1G31050	AT1G04240	AT1G31050	AT2G01200	AT5G01890	AT3G63300	AT5G55120	AT1G50420	AT5G58300	AT5G58300	AT4G37650	AT5G58300	AT5G58300	AT2G04038	AT2G04038	AT5G19530	AT1G60710	AT2G04038	AT3G25520	AT2G04038	AT2G04038	AT5G60690	AT5G19530	AT3G62980	AT2G04038	AT2G04038	AT3G63300	AT2G04038	AT4G25420		AT5G61130	AT2G04038	AT5G58300	AT5G28490	AT5G28490	AT4G25420
	AT5G58300	AT5G58300	AT1G50420	AT2G01200	AT5G27320	AT5G27320	AT2G47750	AT5G27320	AT1G46480	AT5G58300	AT2G21050	AT5G27320	AT2G47750	AT5G61570	AT5G61570	AT2G32010	AT5G61570	AT5G61570	AT5G20510	AT5G20510	AT4G31820	AT2G47750	AT5G20510	AT4G37650	AT5G20510	AT5G20510	AT1G73590	AT5G28490	AT2G39705	AT5G20510	AT5G20510	AT1G46480	AT5G20510	AT3G45960		AT2G03090	AT5G20510	AT3G57040	AT2G39700	AT1G67560	AT3G45960
	AT2G36570	AT2G36570	AT2G47750	AT1G19640	AT3G28455	AT3G28455	AT5G25890	AT3G28455	AT5G27320	AT2G36570	AT1G23080	AT4G19230	AT3G57040	AT1G80640	AT1G80640	AT3G63300	AT1G80640	AT1G80640	AT1G68810	AT1G68810	AT1G05470	AT2G06050	AT1G68810	AT2G32010	AT1G68810	AT1G68810		AT5G25890	AT1G71692	AT1G68810	AT1G68810	AT3G54720	AT1G68810	AT5G19530		AT4G28250	AT1G68810	AT1G19640	AT3G50660	AT2G26650	AT5G19530
	AT5G53890	AT5G53890	AT3G57040	AT5G55120	AT2G44940	AT2G44940	AT4G38860	AT2G44940	AT4G19230	AT5G53890	AT1G46480	AT5G43700	AT5G25890	AT1G33260	AT1G33260	AT3G54720	AT1G33260	AT1G33260	AT1G67030	AT1G67030	AT5G21482	AT2G01200	AT1G67030	AT3G63300	AT1G67030	AT1G67030		AT3G63440	AT3G54720	AT1G67030	AT1G67030		AT1G67030	AT1G09080		AT3G50410	AT1G67030	AT1G46480	AT4G25420	AT2G39700	AT1G09080
	AT5G05160	AT5G05160	AT5G25890	AT5G27320	AT5G43700	AT5G43700	AT4G14560	AT5G43700	AT2G34710	AT5G05160	AT5G62380	AT3G02910	AT4G38860	AT5G16810	AT5G16810	AT5G60690	AT5G16810	AT5G16810	AT1G14600	AT1G14600	AT3G63440	AT1G19640	AT1G14600	AT3G54720	AT1G14600	AT1G14600		AT5G27320	AT5G26930	AT1G14600	AT1G14600		AT1G14600	AT5G28490		AT3G10720	AT1G14600	AT5G27320	AT3G45960	AT3G50660	AT5G28490
	AT4G20270	AT4G20270	AT4G38860	AT3G12890	AT3G25710	AT3G25710	AT3G62100	AT3G25710	AT1G03010	AT4G20270	AT2G34710	AT3G25710	AT2G01200	AT2G45590	AT2G45590		AT2G45590	AT2G45590	AT1G31050	AT1G31050	AT1G23080	AT5G55120	AT1G31050	AT5G60690	AT1G31050	AT1G31050		AT2G39700	AT4G20270	AT1G31050	AT1G31050		AT1G31050	AT1G03010		AT4G30270	AT1G31050	AT1G48480	AT5G11790	AT4G25420	AT1G03010
	AT2G24230	AT2G24230	AT2G01200	AT2G46990	AT2G01430	AT1G20160	AT4G38840	AT1G20160	AT3G54720	AT5G45800	AT1G71692	AT4G28640	AT5G27320	AT1G48480	AT1G48480		AT1G48480	AT1G48480	AT2G18090	AT2G18090	AT1G44350	AT5G27320	AT2G18090		AT2G18090	AT2G18090		AT3G50660	AT2G46990	AT2G18090	AT2G18090		AT2G18090	AT2G03090			AT2G18090	AT3G28455	AT1G09080	AT3G45960	AT2G03090
	AT5G45800	AT5G45800	AT1G19640	AT5G43700	AT5G01890	AT2G01430	AT2G01200	AT2G01430	AT2G46990	AT2G24230	AT3G54720	AT3G08970	AT5G62380	AT4G13000	AT4G13000		AT4G13000	AT4G13000	AT1G46480	AT1G46480		AT3G14230	AT1G46480		AT1G46480	AT1G46480		AT4G25420	AT3G25710	AT1G46480	AT1G46480		AT1G46480	AT4G28250			AT1G46480	AT3G12890	AT1G03010	AT5G10510	AT4G28250
	AT5G14210	AT5G14210	AT5G55120	AT4G28640	AT2G43010	AT5G01890	AT1G51950	AT5G01890	AT2G03090	AT5G14210	AT4G20270	AT2G01150	AT4G37790	AT2G41890	AT2G41890		AT2G41890	AT2G41890	AT3G60390	AT3G60390		AT2G47800	AT3G60390		AT3G60390	AT3G60390		AT3G45960	AT3G62100	AT3G60390	AT3G60390		AT3G60390	AT2G26650			AT3G60390	AT3G17640	AT1G63650	AT1G09080
	AT5G41180	AT5G41180	AT5G27320	AT4G32880	AT2G24230	AT2G43010	AT5G63160	AT2G43010	AT5G50820	AT5G41180	AT4G31820	AT2G43010	AT2G47260	AT5G60270	AT5G60270		AT5G60270	AT5G60270	AT2G18160	AT2G18160		AT3G12890	AT2G18160		AT2G18160	AT2G18160		AT5G10510	AT1G23080	AT2G18160	AT2G18160		AT2G18160				AT2G18160	AT4G20270	AT5G65420	AT1G03010
			AT5G62380	AT3G56770	AT3G04850	AT4G37650	AT2G46690	AT4G37650	AT3G25710		AT2G46990	AT1G69080	AT2G46990	AT4G20270	AT4G20270		AT4G20270	AT4G20270	AT1G68360	AT1G68360		AT2G22080	AT1G68360		AT1G68360	AT1G68360		AT1G09080	AT1G11130	AT1G68360	AT1G68360		AT1G68360				AT1G68360	AT1G02900	AT2G03090	AT2G03090
			AT4G37790	AT1G08930	AT4G30270	AT2G24230	AT2G47260	AT2G24230	AT5G60690		AT3G25710	AT1G08930	AT5G43700	AT1G05100	AT1G05100		AT1G05100	AT1G05100	AT2G34710	AT2G34710		AT2G46990	AT2G34710		AT2G34710	AT2G34710		AT1G03010		AT2G34710	AT2G34710		AT2G34710				AT2G34710	AT5G45800	AT4G28250	AT4G28250
			AT2G47260	AT3G62100	AT5G56620	AT3G04850	AT2G46990	AT3G04850	AT4G32880		AT4G32880	AT3G62100	AT5G07690	AT4G32300	AT4G32300		AT4G32300	AT4G32300	AT2G44940	AT2G44940		AT5G43700	AT2G44940		AT2G44940	AT2G44940		AT2G03090		AT2G44940	AT2G44940		AT2G44940				AT2G44940	AT5G14210	AT3G25710
			AT2G46990	AT1G28290	AT4G36180	AT4G30270	AT5G43700	AT4G30270	AT3G08970		AT1G47485	AT2G46590	AT1G15580	AT5G45800	AT5G45800		AT5G45800	AT5G45800	AT3G14230	AT3G14230		AT1G21520	AT3G14230		AT3G14230	AT3G14230		AT4G28250		AT3G14230	AT3G14230		AT3G14230				AT3G14230	AT1G15550	AT1G11130
			AT5G43700	AT4G30270	AT2G25790	AT5G56620	AT3G50410	AT5G56620	AT2G35350		AT5G19530	AT4G30270	AT4G19700	AT5G14210	AT5G14210		AT5G14210	AT5G14210	AT5G43700	AT5G43700		AT4G28640	AT5G50820		AT5G43700	AT5G43700		AT3G25520		AT5G50820	AT5G43700		AT5G50820				AT5G43700	AT1G19050	AT5G60690
			AT5G07690	AT3G50660	AT3G05650	AT4G36180	AT3G23030	AT4G36180	AT1G23380		AT1G05470	AT2G03760	AT4G28640	AT3G53380	AT3G53380		AT3G53380	AT3G53380	AT5G50820	AT5G50820		AT4G32880	AT3G25710		AT5G50820	AT5G50820		AT1G11130		AT3G25710	AT5G50820		AT3G25710				AT5G50820	AT5G01890
			AT1G15580	AT5G63160	AT3G63300	AT2G03760	AT1G15580	AT2G25790	AT2G32010		AT2G36400	AT1G09080	AT4G32880	AT1G51170	AT1G51170		AT1G51170	AT1G51170	AT3G25710	AT3G25710		AT3G56770	AT1G13600		AT3G25710	AT3G25710				AT1G13600	AT3G25710		AT1G13600				AT3G25710	AT5G53890
			AT4G19700	AT2G03760	AT5G58300	AT5G21482		AT3G14240	AT2G36400		AT3G62100	AT5G26930	AT3G61460	AT5G01890	AT5G01890		AT5G01890	AT5G01890	AT1G13600	AT1G13600		AT1G08930	AT5G60690		AT1G13600	AT1G13600				AT5G60690	AT1G13600		AT5G60690				AT1G13600	AT2G43010
			AT4G28640	AT2G46690	AT1G16070	AT2G25790		AT2G22330	AT3G62100		AT4G37650	AT3G06370	AT1G15550	AT5G53890	AT5G53890		AT5G53890	AT5G53890	AT5G60690	AT5G60690		AT3G62100	AT4G32880		AT5G60690	AT5G60690				AT4G32880	AT5G60690		AT4G32880				AT5G60690	AT1G05470
			AT4G32880	AT5G47220	AT3G17640	AT3G14240		AT3G05650	AT4G37650		AT3G50660	AT5G47250	AT1G19050	AT4G38470	AT4G38470		AT1G05470	AT1G05470	AT4G32880	AT4G32880		AT1G28290	AT2G01430		AT4G32880	AT4G32880				AT2G01430	AT4G32880		AT2G01430				AT4G32880	AT2G24230
			AT3G61460	AT2G26710	AT2G47260	AT2G22330		AT3G63300	AT4G30270		AT4G25420	AT2G47860	AT1G04240	AT3G26700	AT3G26700		AT4G38470	AT4G38470	AT2G01430	AT2G01430		AT4G30270	AT2G35350		AT2G01430	AT2G01430				AT2G35350	AT2G01430		AT2G35350				AT2G01430	AT4G30270
			AT1G15550	AT3G63300	AT1G47655	AT3G05650		AT5G58300	AT2G39700		AT5G10510	AT1G58200	AT1G05470	AT5G59010	AT5G59010		AT3G26700	AT3G26700	AT2G35350	AT2G35350		AT3G50660	AT2G31280		AT2G35350	AT2G35350				AT2G31280	AT2G35350		AT2G31280				AT2G35350	AT2G14080
			AT1G19050	AT1G50420	AT5G07690	AT3G63300		AT1G16070	AT3G50660		AT2G39705	AT2G22330	AT1G08930	AT2G24230	AT2G24230		AT5G59010	AT5G59010	AT2G31280	AT2G31280		AT3G56240	AT3G56770		AT2G31280	AT2G31280				AT3G56770	AT2G31280		AT3G56770				AT2G31280	AT3G50660
			AT1G04240	AT3G57040	AT1G02220	AT5G58300		AT3G17640	AT2G34830		AT5G26930	AT3G05650	AT4G14560	AT5G10290	AT5G10290		AT2G24230	AT2G24230	AT3G56770	AT3G56770		AT5G63160	AT1G24625		AT3G56770	AT3G56770				AT1G24625	AT3G56770		AT1G24625				AT3G56770	AT5G23400
			AT1G05470	AT5G25890	AT5G25160	AT1G23080		AT2G47260	AT5G56620		AT4G37590	AT5G28490	AT3G62100	AT3G54030	AT3G54030		AT5G10290	AT5G10290	AT1G24625	AT1G24625		AT2G03760	AT3G04850		AT1G24625	AT1G24625				AT3G04850	AT1G24625		AT3G04850				AT1G24625	AT4G25420
			AT1G08930	AT4G38860	AT5G14210	AT1G16070		AT4G31820	AT3G56240		AT2G26700	AT3G63300	AT4G38840	AT1G15530	AT1G15530		AT3G54030	AT3G54030	AT3G04850	AT3G04850		AT2G46690	AT2G34830		AT3G04850	AT3G04850				AT2G34830	AT3G04850		AT2G34830				AT3G04850	AT4G36180
			AT1G74430	AT5G62380	AT1G75500	AT3G17640		AT1G47655	AT5G66170		AT1G11130	AT5G65730	AT4G30270	AT3G04910	AT3G04910		AT1G15530	AT1G15530	AT2G34830	AT2G34830		AT5G47220	AT5G56620		AT2G34830	AT2G34830				AT5G56620	AT2G34830		AT5G56620				AT2G34830	AT1G28440
			AT4G14560	AT4G37790	AT1G70920	AT2G47260		AT5G07690	AT3G45960			AT2G21050	AT3G50660	AT2G05940	AT2G05940		AT3G04910	AT3G04910	AT5G56620	AT5G56620		AT1G08440	AT5G10510		AT5G56620	AT5G56620				AT5G10510	AT5G56620		AT5G10510				AT5G56620	AT2G36570
			AT3G62100	AT2G47260	AT1G19050	AT4G31820		AT1G02220	AT5G10510			AT1G02400	AT5G15970	AT4G36180	AT4G36180		AT2G05940	AT2G05940	AT5G10510	AT5G10510		AT5G65140	AT2G41130		AT5G10510	AT5G10510				AT2G41130	AT5G10510		AT2G41130				AT5G10510	AT5G05160
			AT4G38840	AT5G65420	AT1G05470	AT1G47655		AT5G25160	AT5G63160			AT3G17390	AT1G51950	AT4G23150	AT4G23150		AT4G36180	AT4G36180	AT2G41130	AT2G41130		AT2G26710	AT5G47220		AT2G41130	AT2G41130				AT5G47220	AT2G41130		AT5G47220				AT2G41130	AT3G62090
			AT1G28290	AT5G07690	AT4G31800	AT5G07690		AT5G14210	AT1G09080			AT1G77510	AT4G25420	AT1G28440	AT1G28440		AT4G23150	AT4G23150	AT5G47220	AT5G47220		AT3G63300	AT5G48560		AT5G47220	AT5G47220				AT5G48560	AT5G47220		AT5G48560				AT5G47220	AT5G47220
			AT4G30270	AT1G15580	AT4G25420	AT1G02220		AT1G75500	AT5G26930			AT1G58360	AT5G63160	AT2G36570	AT2G36570		AT1G28440	AT1G28440	AT5G48560	AT5G48560		AT1G50420	AT1G50420		AT5G48560	AT5G48560				AT1G50420	AT5G48560		AT1G50420				AT5G48560	AT3G14720
			AT3G50660	AT4G19700	AT5G28770	AT5G25160		AT1G70920	AT4G37590			AT2G15480	AT2G46690	AT5G05160	AT5G05160		AT2G36570	AT2G36570	AT1G50420	AT1G50420		AT3G57040	AT1G16070		AT1G50420	AT1G50420				AT1G16070	AT1G50420		AT1G16070				AT1G50420	AT1G11130
			AT5G15970	AT3G61460	AT1G03040	AT5G14210		AT1G19050	AT2G26700			AT2G47260	AT5G47220	AT2G30360	AT2G30360		AT5G05160	AT5G05160	AT5G25890	AT5G25890		AT5G25890	AT5G62380		AT5G25890	AT5G25890				AT5G62380	AT5G25890		AT5G62380				AT5G25890	AT5G41180
			AT1G51950	AT1G19050	AT3G14720	AT1G75500		AT1G05470	AT4G13345			AT4G31820	AT3G50410	AT2G26700	AT2G26700		AT2G30360	AT2G30360	AT1G16070	AT1G16070		AT5G65730	AT4G39410		AT1G16070	AT1G16070				AT4G39410	AT1G16070		AT4G39410				AT1G16070
			AT4G25420	AT1G15550	AT1G11130	AT1G70920		AT4G31800	AT5G28646			AT1G68740	AT3G23030	AT3G20830	AT3G20830		AT2G26700	AT2G26700	AT5G62380	AT5G62380		AT4G38860	AT4G37790		AT5G62380	AT5G62380				AT4G37790	AT5G62380		AT4G37790				AT5G62380
			AT5G63160	AT1G04240	AT5G41180	AT1G19050		AT4G25420	AT1G49320			AT5G16000		AT5G41180	AT5G41180		AT3G20830	AT3G20830	AT4G39410	AT4G39410		AT1G77510	AT2G47260		AT4G39410	AT4G39410				AT2G47260	AT4G39410		AT2G47260				AT4G39410
			AT2G46690	AT1G05470	AT5G03150	AT5G19530		AT5G28770	AT5G28490			AT5G07690					AT5G41180	AT5G41180	AT4G37790	AT4G37790		AT5G62380	AT5G38800		AT4G37790	AT4G37790				AT5G38800	AT4G37790		AT5G38800				AT4G37790
			AT5G47220	AT1G74430	AT4G00950	AT1G05470		AT1G03040	AT3G63300			AT4G19700							AT2G47260	AT2G47260		AT4G13180	AT1G47655		AT2G47260	AT2G47260				AT1G47655	AT2G47260		AT1G47655				AT2G47260
			AT3G50410	AT4G14560	AT2G25000	AT4G31800		AT3G14720	AT1G63180			AT1G19050							AT5G38800	AT5G38800		AT4G37790	AT5G07690		AT5G38800	AT5G38800				AT5G07690	AT5G38800		AT5G07690				AT5G38800
			AT3G23030	AT4G38840	AT2G04038	AT4G25420		AT1G11130	AT5G25890			AT1G05470							AT1G47655	AT1G47655		AT2G47260	AT1G02220		AT1G47655	AT1G47655				AT1G02220	AT1G47655		AT1G02220				AT1G47655
				AT1G20823	AT5G20510	AT5G28770		AT5G41180	AT2G21050			AT1G20823							AT5G07690	AT5G07690		AT5G65420	AT5G25160		AT5G07690	AT5G07690				AT5G25160	AT5G07690		AT5G25160				AT5G07690
				AT4G31800	AT1G67030	AT1G03040		AT5G03150	AT2G26650			AT4G31800							AT1G02220	AT1G02220		AT1G15580	AT1G06150		AT1G02220	AT1G02220				AT1G75500	AT1G02220		AT1G06150				AT1G02220
				AT5G15970	AT1G14600	AT3G14720		AT4G00950	AT1G23080			AT1G14210							AT5G25160	AT5G25160		AT5G07690	AT1G70920		AT5G25160	AT5G25160				AT1G06150	AT5G25160		AT1G70920				AT5G25160
				AT1G51950	AT4G03270	AT1G11130		AT2G25000	AT5G62380			AT5G15970							AT1G06150	AT1G06150		AT4G19700	AT3G04030		AT1G06150	AT1G06150				AT1G70920	AT1G75500		AT3G04030				AT1G06150
				AT4G25420	AT2G18090	AT5G41180		AT2G04038	AT5G11790			AT1G51950							AT1G70920	AT1G70920		AT3G61460	AT2G22850		AT1G70920	AT1G70920				AT3G04030	AT1G06150		AT2G22850				AT1G70920
				AT2G24570	AT1G19640	AT5G03150		AT5G20510	AT1G71692			AT4G25420							AT3G04030	AT3G04030		AT4G39660	AT1G74430		AT3G04030	AT3G04030				AT2G22850	AT1G70920		AT1G74430				AT3G04030
				AT3G50410	AT1G46480	AT1G73590		AT1G67030	AT3G55240			AT2G34060							AT2G22850	AT2G22850		AT1G19050	AT2G37590		AT2G22850	AT2G22850				AT1G74430	AT3G04030		AT2G37590				AT2G22850
				AT3G23030	AT3G60390	AT4G00950		AT1G14600	AT4G20270			AT3G23030							AT1G74430	AT1G74430		AT1G15550	AT4G31800		AT1G74430	AT1G74430				AT2G37590	AT2G22850		AT4G31800				AT1G74430
					AT1G48480	AT2G25000		AT4G03270	AT5G65420			AT4G34760							AT2G37590	AT2G37590		AT1G04240	AT1G29950		AT2G37590	AT2G37590				AT4G31800	AT1G74430		AT1G29950				AT2G37590
					AT3G23150	AT2G04038		AT2G18090	AT4G31820			AT1G73590							AT4G31800	AT4G31800		AT1G05470	AT5G28770		AT4G31800	AT4G31800				AT1G29950	AT2G37590		AT5G28770				AT4G31800
					AT2G18160	AT5G20510		AT1G19640	AT4G28250			AT3G62980							AT1G29950	AT1G29950		AT1G74430	AT1G63650		AT1G29950	AT1G29950				AT5G28770	AT4G31800		AT1G63650				AT1G29950
					AT1G68360	AT1G67030		AT1G46480	AT3G25520			AT2G25000							AT5G28770	AT5G28770		AT4G14560	AT1G03040		AT5G28770	AT5G28770				AT1G63650	AT1G29950		AT1G03040				AT5G28770
					AT2G34710	AT1G14600		AT3G60390	AT1G02220			AT2G47750							AT1G63650	AT1G63650		AT4G38840	AT2G24570		AT1G63650	AT1G63650				AT1G03040	AT5G28770		AT2G24570				AT1G63650
					AT3G14230	AT4G03270		AT1G48480	AT5G45800			AT2G01200							AT1G03040	AT1G03040		AT1G20823	AT3G50410		AT1G03040	AT1G03040				AT2G24570	AT1G63650		AT3G50410				AT1G03040
					AT3G12890	AT2G18090		AT3G23150	AT1G75500			AT1G19640							AT2G24570	AT2G24570		AT4G31800			AT2G24570	AT2G24570				AT3G50410	AT1G03040						AT2G24570
					AT5G50820	AT1G19640		AT2G18160	AT1G47485			AT3G14230							AT3G50410	AT3G50410		AT5G15970			AT3G50410	AT3G50410					AT2G24570						AT3G50410
					AT1G02900	AT1G46480		AT1G68360	AT1G19050			AT2G47800										AT1G51950									AT3G50410
					AT1G13600	AT3G60390		AT2G34710	AT5G19530			AT3G12890										AT4G25420
					AT5G60690	AT1G48480		AT3G14230	AT1G05470			AT1G03010										AT2G34060
					AT4G32880	AT3G23150		AT3G12890	AT3G63440			AT3G54720										AT2G24570
					AT2G35350	AT2G18160		AT3G54720	AT4G25420			AT2G22080										AT3G50410
					AT2G31280	AT1G68360		AT5G50820	AT2G39705			AT2G46990										AT3G23030
					AT3G56770	AT2G34710		AT1G02900	AT1G63650			AT3G17810
					AT5G53890	AT3G14230		AT1G13600	AT1G11130			AT1G21520
					AT1G24625	AT3G12890		AT1G44350	AT3G58850			AT4G32880
					AT3G50660	AT3G54720		AT5G60690				AT3G56770
					AT2G34830	AT5G50820		AT4G32880				AT5G53890
					AT5G10510	AT1G02900		AT2G35350				AT1G28290
					AT1G28440	AT1G13600		AT2G31280				AT3G50660
					AT2G41130	AT1G44350		AT3G56770				AT3G56240
					AT2G36570	AT5G60690		AT5G53890				AT5G63160
					AT5G05160	AT4G32880		AT1G24625				AT2G46690
					AT3G62090	AT2G35350		AT5G24920				AT3G62090
					AT5G47220	AT2G31280		AT3G50660				AT5G47220
					AT5G58650	AT3G56770		AT2G34830				AT4G37590
					AT5G48560	AT5G53890		AT5G10510				AT2G30360
					AT1G21410	AT1G24625		AT1G28440				AT1G08440
					AT1G50420	AT5G24920		AT2G41130				AT5G07660
					AT3G57040	AT3G50660		AT2G36570				AT1G53070
					AT5G25890	AT2G34830		AT5G05160				AT5G65140
					AT5G62380	AT3G56240		AT3G62090				AT2G26710
					AT4G39410	AT5G10510		AT5G47220				AT1G50420
					AT4G37790	AT1G28440		AT5G58650				AT3G57040
					AT5G38800	AT2G41130		AT5G48560				AT5G25890
					AT4G20270	AT2G36570		AT1G21410				AT5G66050
					AT5G65420	AT5G05160		AT1G50420				AT4G38860
					AT5G45800	AT3G62090		AT3G57040				AT2G26650
					AT1G06150	AT5G47220		AT5G25890				AT5G10520
					AT1G15550	AT5G58650		AT5G62380				AT5G62380
					AT3G04030	AT5G48560		AT4G39410				AT4G13180
					AT2G22850	AT1G21410		AT4G37790				AT4G37790
					AT1G32540	AT2G26710		AT5G38800				AT5G65420
					AT1G74430	AT1G50420		AT4G20270				AT1G03230
					AT2G37590	AT3G57040		AT5G65420				AT1G15580
					AT1G29950	AT5G25890		AT5G45800				AT1G53580
					AT2G14080	AT5G62380		AT1G06150				AT3G03550
					AT5G23400	AT4G39410		AT1G15550				AT3G61460
					AT1G63650	AT4G37790		AT3G04030				AT1G73010
					AT4G15660	AT5G38800		AT2G22850				AT4G39660
					AT2G24570	AT4G20270		AT1G32540				AT1G15550
					AT3G50410	AT5G65420		AT1G74430				AT1G04240
					AT3G50070	AT5G45800		AT2G37590				AT1G18250
						AT5G63530		AT1G29950				AT1G25275
						AT1G06150		AT2G14080				AT1G74430
						AT1G15550		AT5G23400				AT4G14560
						AT3G04030		AT1G63650				AT4G38840
						AT2G22850		AT4G15660				AT3G21240
						AT1G32540		AT4G00230				AT5G66560
						AT3G63440		AT2G24570				AT2G14080
						AT1G74430		AT3G50410				AT5G23400
						AT2G37590		AT3G50070				AT5G47800
						AT1G29950						AT5G64410
						AT2G14080						AT2G24570
						AT5G23400						AT3G50410
						AT1G63650						AT3G58850
						AT4G15660
						AT4G00230
						AT2G24570
						AT3G50410
						AT3G50070
